# Supplementary material for: 24-nt reproductive phasiRNAs are broadly present in angiosperms
Source: Nat Commun. 2019 Feb 7;10:627. doi: 10.1038/s41467-019-08543-0 (PMC6367383; doi:10.1038/s41467-019-08543-0)
Supplement: Supplementary file 4 — Supplementary Data 1 [file 41467_2019_8543_MOESM4_ESM.xlsx]

## Sheet: Sheet1
Supplementary Data 1. 24-PHAS loci in litchi
Name	Genomic coordinates	Contig	Start	Locus length	miR2275 target sequence	PHAS expression (phasiRNA abundance)
						CHL_I-1	CHL_I-2	CHL_I-3	CHY_II-1	CHY_II-2	CHY_II-3	CHY_III-1	CHY_III-2	CHY_III-3	MDS_I-1	MDS_I-2	MDS_I-3	MDS_II-1	MDS_II-2	MDS_II-3	MDS_III-1	MDS_III-2	MDS_III-3	MDS-IV-1	MDS_IV-2	MDS_IV-3	MDS_V-1	MDS_V-2	MDS_V-3	XHL_I-1	XHY_I-2	XHY_I-3	XHY_II-1	XHY_II-2	XHY_II-3	XHY_III-1	XHY_III-2	XHY_III-3	XHY_IV-1	XHY_IV-2	XHY_IV-3	Total
PHAS1	MergedContig_1754:161502-162625	MergedContig_1754	161502	1123	CGAGAUAUUGGUGAAAACUAAA	504.495	1291.56	1364.26	272.992	308.114	172.873	80.5047	139.663	103.237	115.298	68.9762	49.6553	730.495	279.649	180.6	844.095	788.337	799.855	1862.94	148.438	1440.19	2925.84	2570.98	7163.1	2994.22	2138.47	2757.81	81.939	97.2418	78.0844	135.21	84.7766	54.3112	49.5973	100.469	37.9131	32816.2
PHAS2	scaffold316:98274-99410	scaffold316	98274	1136	CGAGAUAUUGGUGAAAACUAAA	462.713	1314.76	1428.57	278.07	292.171	180.439	29.5898	135.165	80.6643	62.1976	1.85172	1.09521	665.878	174.453	99.2288	775.748	809.768	734.715	1916.64	106.669	1457.34	2841.41	2540.25	7293.03	3059.49	2252.73	2900.51	56.1503	64.7239	32.3433	98.0723	33.2155	30.4556	12.8399	49.9776	6.26505	32279.2
PHAS3	scaffold168:242878-244057	scaffold168	242878	1179	UAAGAUAUUGGUGUGAACUAAA	250.072	388.039	612.27	111.432	124.887	80.6553	23.369	25.6537	28.589	74.6841	0.671245	1.02671	703.582	142.741	91.526	751.341	614.832	823.948	2268.83	122.489	1594.23	2623.93	1933.74	4741.27	3227.29	3595.42	3115.08	40.8095	51.9893	21.7472	48.7542	31.0984	20.9365	10.1178	18.869	2.90646	28318.8
PHAS4	scaffold804:346402-347588	scaffold804	346402	1186	UAAGAUAUUGGUGUGAACUAAA	221.361	337.364	570.279	99.2366	88.0526	67.2297	22.4913	18.7073	28.0992	65.785	1.13417	1.02671	628.5	117.239	70.2072	654.715	538.535	698.649	2068.72	114.281	1380.59	2400.53	1688.61	3999	3008.1	3165.82	2771.95	30.5962	52.1462	21.2118	38.4931	21.7007	20.546	8.22955	16.5451	2.90646	25038.6
PHAS5	scaffold728:338689-339601	scaffold728	338689	912	UAAGAUAUUGGAGAUAUAUUAA	299.072	459.654	520.212	158.683	158.92	105.341	25.458	55.3036	47.0233	53.5797	9.75235	7.16751	514.623	115.583	61.9897	616.253	521.393	567.518	1361.59	71.6759	793.846	1884.99	1272.42	3161.94	1814.55	1584.27	1699.27	39.6154	50.309	28.1052	61.8954	31.6794	33.7717	11.3293	25.6078	6.78173	18231.2
PHAS6	scaffold701:165378-166243	scaffold701	165378	865	UGAAAUAUUGGUGGAAAUUAAA	269.363	599.768	546.868	156.142	139.839	128.109	18.3222	56.0117	47.7178	62.1544	0.694392	0.373348	536.171	93.5566	50.1258	465.12	356.166	515.666	1389.77	86.8301	956.861	1270.07	980.173	2769.25	2138.28	1507.69	1720.64	29.3247	55.5752	30.1871	65.4341	31.2859	28.7033	13.9029	23.8797	8.71937	17148.7
PHAS7	MergedContig_2201:73823-74795	MergedContig_2201	73823	972	UGAGGUGUUGGAGAGAACUGAA	228.068	419.682	474.291	165.489	146.344	124.311	14.5952	40.7665	39.6336	43.0121	2.77757	2.24009	542.052	117.514	56.3237	532.854	429.922	443.575	1279.6	46.5136	724.885	1390.19	1041.62	2825.81	1634.69	1654.55	1632.25	20.891	45.6886	17.3538	57.5541	21.3554	16.3069	6.7976	20.9152	3.2294	16263.6
PHAS8	scaffold3019:21386-22369	scaffold3019	21386	983	UGAGCUGUUGGAGAGAACUGAA	240.679	474.442	465.183	175.848	163.231	127.891	17.1885	64.1966	40.4908	41.5289	4.62928	5.97357	452.143	108.541	64.6143	467.124	347.663	338.652	1038.66	33.0286	527.659	1361.56	885.943	2938.24	1601.47	1340.08	1358.27	20.4267	43.8378	20.209	56.7272	15.5955	15.9815	9.81875	21.7197	4.52115	14893.8
PHAS9	MergedContig_2201:63445-64256	MergedContig_2201	63445	811	UGAGCUGUUGGAGAAAACUGAA	225.721	300.657	434.34	104.692	106.792	64.5051	28.4085	52.182	36.7533	52.8073	15.8167	12.4449	459.809	95.1919	69.8431	484.488	326.174	534.384	1079.71	57.0769	604.957	1540.47	960.228	2692.24	2091.22	1000.16	1126.99	33.8434	44.277	27.6591	60.0799	28.1621	25.1909	18.4542	35.4493	8.81625	14840
PHAS10	scaffold3019:11244-12055	scaffold3019	11244	811	UGAGCUGUUGGAGAAAACUGAA	225.721	300.657	434.34	104.692	106.792	64.5051	28.4085	52.182	36.7533	52.8073	15.8167	12.4449	459.809	95.1919	69.8431	484.488	326.174	534.384	1079.71	57.0769	604.957	1540.47	960.228	2692.24	2091.22	1000.16	1126.99	33.8434	44.277	27.6591	60.0799	28.1621	25.1909	18.4542	35.4493	8.81625	14840
PHAS11	scaffold1448:290878-291720	scaffold1448	290878	842	UGAAAUAUUGGUGGAAAUUAAA	203.752	488.059	431.63	136.415	147.319	102.586	29.6035	49.1756	49.0234	52.6439	8.10124	5.22688	471.534	99.7419	51.3924	405.406	301.017	415.738	1161.34	102.164	790.869	1023.95	809.1	2176.48	1809.01	1299.28	1416.88	43.871	55.2335	29.5179	64.5659	36.9341	29.0247	13.5952	34.9945	14.5323	14359.7
PHAS12	scaffold1116:102170-102888	scaffold1116	102170	718	UAAGAUAUUGGAGAUAUAUUAA	217.724	321.342	375.283	110.22	96.091	75.8049	14.1531	28.6821	28.165	34.1131	0	0.186674	348.753	69.9308	41.0584	427.147	326.645	369.761	952.415	47.1977	519.611	1303.49	797.731	2103.38	1348.83	1181.47	1250	18.3376	34.6275	17.9784	39.2684	16.2187	21.3419	4.02821	9.38504	3.55234	12553.9
PHAS13	scaffold1679:411949-412884	scaffold1679	411949	935	UGAGAUAUUGGAGACAACCAAC	332.792	316.707	401.487	170.869	147.392	101.04	72.5207	54.0969	51.4317	207.459	223.903	127.515	328.328	197.798	207.2	529.855	337.32	416.661	909.425	109.004	554.918	784.215	519.091	1374.52	1263.91	780.65	891.551	89.0574	88.7908	37.942	102.167	74.6892	42.614	33.4845	52.6253	10.9799	11944
PHAS14	MergedContig_1754:121753-122665	MergedContig_1754	121753	912	UAAGAUAUUGGAGAUAAUUAAU	201.165	328.409	361.927	213.417	541.868	384.658	252.644	377.68	825.641	75.898	89.3451	67.0774	206.431	79.4859	130.137	199.565	165.599	247.231	511.346	94.5993	339.461	496.559	371.25	1047.33	803.699	549.834	629.8	58.8705	95.952	601.734	100.693	101.094	64.56	164.881	51.1339	687.262	11518.2
PHAS15	scaffold316:73448-74361	scaffold316	73448	913	UAAGAUAUUGGAGAUAAUUAAU	197.564	325.033	348.374	209.797	543.697	388.93	255.024	380.674	833.285	76.3567	90.3475	67.4014	197.45	78.3635	130.13	188.724	154.922	236.826	479.339	90.5063	323.488	472.423	353.962	1002.29	755.391	530.063	597.021	59.1272	96.3833	606.069	101.715	102.608	64.9901	166.559	51.3147	693.002	11249.2
PHAS16	scaffold424:777604-778702	scaffold424	777604	1098	UAAAGUAUUGGAGGAAAUUAAG	184.784	350.993	374.432	76.3074	78.2946	60.8058	12.6545	68.8877	32.0439	31.6671	5.41043	4.13969	331.141	80.0904	46.8095	303.842	275.149	416.704	958.182	66.3955	570.078	856.826	653.694	1726.85	1210.72	1054.16	1081.65	27.0577	41.4394	23.6187	46.5599	23.3914	18.3187	8.66136	15.8041	6.18672	11123.7
PHAS17	scaffold1895:214469-215365	scaffold1895	214469	896	UGAGAUAUAGGAGACAACCAAC	262.756	330.803	337.768	168.218	146.345	109.898	58.8138	67.328	55.6932	128.731	139.87	123.646	321.001	194.02	123.307	409.236	283.76	288.138	710.299	88.6202	413.615	751.82	419.585	1235.39	1033.13	574.043	648.84	85.8851	98.2244	46.0256	108.587	89.8749	60.3803	34.9111	69.8694	13.7357	10032.2
PHAS18	scaffold422:1111684-1112681	scaffold422	1111684	997	UUGGAAAUUGGAGGAAACUAAG	233.141	346.951	332.426	188.075	169.514	95.6395	11.249	27.7324	33.6673	24.6631	3.50463	4.3866	294.02	44.3538	24.0769	388.204	174.781	191.779	572.412	14.0035	277.193	983.37	508.418	1971.14	967.787	696.072	768.303	17.4008	31.7697	9.45369	57.4221	13.5315	7.58067	4.30408	13.5431	1.43667	9503.3
PHAS19	scaffold1304:280605-281559	scaffold1304	280605	954	UUGGAAAUUGGAGGAAACUAAG	233.189	351.643	338.784	190.059	165.213	94.2207	11.9954	34.0269	34.0108	23.2349	7.81355	4.14409	292.031	42.8576	23.0515	376.888	166.495	196	565.101	14.306	272.985	950.91	501.014	1965.31	937.397	716.123	767.408	18.0171	35.0589	9.71573	60.4141	11.6597	8.1659	4.25479	14.1446	0.753526	9438.4
PHAS20	scaffold3007:87268-88485	scaffold3007	87268	1217	UGUGAUAUUGGAGAAAACCAAA	238.23	268.545	349.435	143.044	132.617	89.1105	36.046	65.7019	55.0566	87.3017	73.9753	70.7469	292.531	105.787	87.4712	285.969	207.68	267.367	676.662	75.0144	438.384	602.683	464.495	1136.7	887.193	630.221	760.205	59.3324	78.0108	41.7347	81.6708	62.4777	38.6934	26.369	51.0962	17.0273	8984.58
PHAS21	MergedContig_2065:32257-33407	MergedContig_2065	32257	1150	UAAGAUAUUGGAGGAUGAUUAA	158.27	264.243	342.757	102.067	97.1499	77.3272	8.28808	36.5214	38.1003	27.5762	9.76354	11.4622	220.921	63.1614	34.4403	291.528	147.683	264.781	674.522	30.6687	410.726	906.224	497.698	1574.22	837.053	634.33	854.163	23.6687	29.2015	19.2365	42.0582	21.5617	15.5406	11.2622	20.3162	4.12901	8802.62
PHAS22	scaffold316:113704-114545	scaffold316	113704	841	UGAGAUAUUGGUGAAAAUUAAA	280.407	578.732	621.261	46.0404	60.1595	45.258	12.0685	54.174	38.3829	19.8993	0.154309	0.593963	199.967	40.1421	16.8883	183.973	173.134	280.57	545.656	29.2371	403.116	555.544	455.907	1197.53	964.458	734.896	1067.61	18.1829	42.509	25.607	28.2837	20.5133	14.8377	6.71368	19.7533	10.0111	8792.17
PHAS23	scaffold1316:472413-473190	scaffold1316	472413	777	UGUGAUAUUGGAGAAAACCAAA	111.061	187.447	218.264	56.9653	52.963	37.3928	7.92355	12.5549	18.7848	21.1957	1.38878	0.0266677	299.333	43.4558	30.2418	339.726	198.182	281.38	825.029	28.2429	419.651	884.94	565.967	1508.61	1028.81	693.338	764.534	10.0973	13.8632	13.1628	23.1288	5.66895	8.76599	5.38773	11.3827	2.15293	8731.02
PHAS24	MergedContig_1026:46014-47151	MergedContig_1026	46014	1137	UAAGGUUUUGGAGGCAACUAAA	155.775	250.96	292.511	135.176	97.9389	72.1203	10.0937	30.7991	26.3281	22.2476	3.24049	2.24009	269.59	52.106	30.0042	253.643	168.102	246.698	699.691	21.4002	356.82	730.847	460.814	1220.22	1036.19	656.745	760.819	20.891	36.4014	16.8631	43.1492	16.3702	14.1684	8.05641	13.1391	2.58352	8234.74
PHAS25	scaffold2018:345471-346340	scaffold2018	345471	869	UAAAAUAUUGGAGGAAAUUAAG	154.441	305.123	328.991	68.0002	65.4793	51.9553	7.96869	52.323	24.8156	23.2205	0.0632117	0.101463	209.144	48.0289	27.6268	213.095	187.434	296.678	699.597	39.7338	437.248	556.772	471.936	1257.2	901.838	760.658	860.506	15.0911	31.5326	14.8365	27.955	15.6774	9.01722	6.58551	8.68942	2.47587	8181.84
PHAS26	scaffold77:2012261-2013336	scaffold77	2012261	1075	UAAGAUGUUGGUGGAAACUGUA	162.909	396.107	387.727	106.275	107.547	87.1968	7.39536	34.2411	31.6735	15.5792	0.231464	0.0746697	172.59	40.6144	17.4586	226.287	158.066	183.159	463.459	17.7235	311.975	646.428	460.588	1670.84	668.693	610.851	729.709	14.1594	26.2625	13.9113	41.371	7.84384	9.7699	3.80158	10.9492	1.29176	7844.76
PHAS27	scaffold422:1096854-1097777	scaffold422	1096854	923	UUGGAGAUUGGAGGGAACUAAA	209.958	267.555	344.529	148.234	136.642	89.2485	5.1346	20.4347	32.2632	15.9441	0	0	233.024	36.6789	16.0987	295.27	115.263	178.901	523.178	12.8499	247.298	952.485	401.642	1454.94	704.019	617.384	649.864	11.4484	25.546	8.033	43.3596	6.05374	3.25389	2.26587	11.7983	1.93764	7822.53
PHAS28	scaffold922:271976-272873	scaffold922	271976	897	UGAGAUAUUGGUGAAAAUUAAA	277.761	552.908	589.195	47.8491	62.6234	45.1088	10.7702	55.4972	36.9135	18.4161	0.154309	0.560023	172.711	37.0724	15.8356	166.775	149.152	252.742	485.443	22.7878	340.187	513.07	392.318	1020.78	877.337	595.774	902.154	18.5311	40.6377	22.3949	30.6517	19.0733	12.4949	6.37799	18.9489	10.657	7821.66
PHAS29	scaffold1316:470306-471144	scaffold1316	470306	838	UGUGAUAUUGGAGAAAACCAAA	137.74	195.841	224.85	99.8212	101.029	57.2328	8.58183	13.6721	25.8057	19.2305	0	0.0785263	214.43	40.4333	21.0607	215.47	167.505	246.908	658.395	42.0797	420.161	597.774	409.459	1149.01	828.784	557.078	659.879	14.0434	26.3433	14.6261	33.3241	9.39267	9.38136	4.29686	8.99177	3.12175	7235.83
PHAS30	MergedContig_95:87270-87737	MergedContig_95	87270	467	UGGGAUAUUGGAGCAAACCAAG	114.218	262.458	235.045	53.111	58.6401	32.5198	7.89938	19.9202	15.1846	28.3039	0	0.186674	211.691	44.1563	26.7143	176.096	259.221	263.067	504.783	46.6113	381.577	555.672	485	1191.22	758.643	646.338	681.541	17.0223	25.0172	17.0683	19.7328	18.5933	14.7252	2.0141	8.84876	3.87527	7186.71
PHAS31	scaffold806:416734-417176	scaffold806	416734	442	UUAGAUAUUGGAAGAAGCUAAA	120.706	149.939	257.712	79.4495	78.7412	42.6684	6.36339	13.3193	20.8176	19.1296	2.08318	0.746697	274.705	49.709	28.776	236.027	134.763	226.69	525.044	23.4522	256.015	745.557	435.275	1165.48	781.974	615.589	561.846	10.6776	20.3799	15.457	30.8191	8.89247	11.3235	5.79055	11.3961	4.52115	6971.83
PHAS32	scaffold1355:356257-356541	scaffold1355	356257	284	AGAGAUAUUGGAGGGAACCAAU	67.7135	159.437	261.401	42.697	51.844	35.6524	6.65596	21.5636	12.0007	11.4946	0	0.373348	138.604	37.1905	14.2125	205.241	142.607	106.687	462.914	14.8042	257.896	489.178	450.429	1314.43	615.958	1006.32	847.796	8.58851	15.7914	5.62104	12.2673	2.93292	2.62171	1.00705	6.61422	1.6147	6832.15
PHAS33	MergedContig_2741:103969-104594	MergedContig_2741	103969	625	UAAAGUAUUGGAGGAAAUUAAA	89.4602	144.19	176.66	50.456	56.6765	41.5234	7.67995	13.7998	22.8296	16.1295	0	0	184.157	31.6414	15.4846	226.856	162.67	199.467	480.625	20.8774	294.799	630.058	392.453	1056.32	747.634	678.15	639.746	11.8846	21.7442	7.81993	20.9242	11.2722	10.3546	2.51763	9.51912	3.87527	6480.26
PHAS34	scaffold1038:4249-4935	scaffold1038	4249	686	UAGGAUAUUGGAGUAAACCAAG	155.348	214.961	265.004	124.501	112.927	62.6528	15.7988	52.2629	37.635	45.4223	38.423	29.6812	230.417	60.8429	50.6869	208.002	170.005	318.939	482.821	52.621	279.503	529.828	382.388	772.751	646.659	399.769	505.269	18.5697	38.5631	18.7725	44.7278	20.8778	18.9377	8.30817	23.7308	4.52115	6442.13
PHAS35	MergedContig_1754:123317-124167	MergedContig_1754	123317	850	UAAGAUAUUGGAGAUAAUUAAU	165.702	295.688	281.143	114.931	115.917	71.9967	8.70395	35.0992	29.912	19.0871	2.77757	9.00392	149.73	29.6894	21.3802	165.331	138.135	180.026	464.647	32.3113	283.876	429.468	326.362	998.89	777.699	513.355	559.224	17.2544	29.1871	16.5569	38.6369	15.5214	14.3106	9.14738	8.85526	1.93764	6371.49
PHAS36	scaffold341:419514-420174	scaffold341	419514	660	UAAGAUAUUGGAGGAAACCUCA	137.717	165.216	238.975	86.5449	81.6157	51.8526	7.02167	20.2289	26.1812	19.4873	1.15732	0.00829663	236.946	35.1834	17.9686	220.461	115.278	191.613	501.079	25.965	259.911	641.424	356.304	1012.53	709.319	452.107	502.218	10.3681	16.8653	11.5098	26.5209	8.63984	9.37121	3.52468	10.0554	2.58352	6213.75
PHAS37	scaffold1995:139924-140540	scaffold1995	139924	616	UAGGAUAUUGGAGUAAACCAAG	143.201	199.836	254.957	131.407	112.311	60.266	10.5325	48.2936	38.1248	24.6578	11.1103	6.16025	179.273	37.7021	23.6437	177.019	143.057	302.212	492.436	38.5496	306.128	462.302	334.225	758.261	639.745	410.592	484.384	13.4631	28.0681	12.3484	44.5962	11.379	9.95691	6.29407	15.9546	4.52115	5976.97
PHAS38	scaffold454:540815-541238	scaffold454	540815	423	UGGGAUAUUGGAAGAAGUUAAA	94.6456	138.279	213.056	53.4696	56.5664	36.9998	5.04683	11.9962	18.3685	17.6464	0.694392	0	238.251	34.1244	25.0035	215.485	124.993	204.337	489.371	23.4522	239.682	547.238	367.766	899.741	678.74	531.754	514.56	12.0703	21.3562	15.7924	26.2806	11.3177	11.3235	6.7976	10.3235	3.87527	5900.4
PHAS39	scaffold2290:53930-54919	scaffold2290	53930	989	UUUGAUAUUGGAGAAAAUUAAA	114.5	182.533	221.169	57.5814	56.5707	47.8632	12.4297	27.3301	32.5473	45.3159	30.1664	24.2829	239.157	73.1652	39.4889	163.251	120.564	185.531	315.888	27.5307	175.841	556.868	370.21	937.291	424.717	427.07	404.361	20.4244	31.0446	20.6819	42.959	33.0118	17.5889	10.0673	30.8232	7.75055	5527.57
PHAS40	scaffold1304:270940-271975	scaffold1304	270940	1035	UUGGAGAUUGGAGGGAACUAAA	158.278	180.72	242.054	111.073	101.84	58.5188	3.73026	15.5833	25.8955	10.753	0	0	188.953	22.0388	10.3085	214.399	76.6495	130.545	371.292	8.45258	154.904	729.168	268.007	970.834	503.985	419.222	422.5	8.19866	15.2951	5.35631	33.4932	3.83062	2.08249	1.76234	9.38504	1.29176	5480.4
PHAS41	scaffold180:304632-305269	scaffold180	304632	637	UAAGAUGUUGGAAGAAAUUAAA	105.126	153.188	197.981	41.75	30.7984	38.0416	4.8274	15.7671	16.4791	9.64663	0.231464	0.373348	182.266	39.6699	17.2977	194.403	112.934	141.646	373.306	7.50472	168.455	507	320.325	944.638	440.593	604.556	455.609	10.8427	17.9799	10.4502	22.2323	5.5121	4.72899	3.8184	6.7334	1.29176	5208
PHAS42	MergedContig_2065:28621-29946	MergedContig_2065	28621	1325	UAAGAUAUUGGAGGAUGAUUAA	119.699	208.576	248.692	77.649	74.5864	62.6159	9.20758	33.4499	31.5868	19.8822	8.63818	10.2489	124.978	35.5357	24.6996	149.755	85.0155	139.328	362.992	14.8883	184.223	488.265	200.271	899.35	405.601	362.978	461.658	22.3813	27.5782	17.9249	38.2892	17.1454	16.3615	9.54781	21.3507	3.14328	5018.09
PHAS43	scaffold630:1392252-1392820	scaffold630	1392252	568	CGAGAUAUUGGUGAAAACUAAA	72.7682	140.788	182.154	36.2124	34.0014	32.1227	2.92734	24.255	16.263	14.5204	0.982508	0.965965	159.733	26.351	14.9582	163.353	116.187	140.183	323.027	11.3187	179.994	465.651	337.073	915.615	472.75	495.004	452.404	10.9871	16.7491	8.42813	20.9202	5.39703	6.00418	0.877942	5.707	3.24685	4909.88
PHAS44	scaffold168:240917-241640	scaffold168	240917	723	UAAGAUAUUGGUGUGAACUAAA	75.679	154.941	184.587	35.2976	22.7908	31.4209	5.92454	9.92333	13.4702	11.4328	0	0.186674	150.437	28.5717	13.2475	171.676	96.6894	107.432	332.35	11.2375	162.919	500.168	328.138	790.911	449.19	443.154	416.593	9.47057	15.1824	10.0822	19.0093	8.38722	5.92208	1.76234	6.12262	1.6147	4625.92
PHAS45	MergedContig_848:28496-28898	MergedContig_848	28496	402	CGAGAUAUUGGUGAAAACUAAA	67.0131	131.614	170.45	32.0638	31.4144	29.0168	2.22798	19.4056	14.1233	13.5649	0	0	142.548	22.1962	11.2735	144.063	107.202	114.693	300.85	9.89392	163.098	414.747	315.383	853.367	432.166	475.099	428.918	7.4279	14.8469	6.29914	17.8582	4.85044	4.88084	0.335684	3.97747	1.72234	4508.59
PHAS46	scaffold324:1083243-1084482	scaffold324	1083243	1239	CAAGAUAUUGGGGUAAAUUAUU	72.4751	97.8758	124.474	80.9967	80.1528	71.2061	11.7906	39.7306	27.2437	8.65186	0	0.186674	106.617	22.1175	14.5196	123.195	89.5821	113.96	400.628	18.9084	229.921	315.534	218.538	590.143	446.584	348.059	369.615	28.7057	38.5666	25.9416	44.5375	25.4891	36.0857	7.13328	15.3672	3.78813	4248.32
PHAS47	MergedContig_2739:26136-26726	MergedContig_2739	26136	590	UGUGAUAUUGGAGAAAAUUAAA	37.2653	85.0673	164.835	16.18	13.2434	15.5513	2.4137	3.08726	6.71062	9.69362	0	0.124464	128.503	31.6414	13.9786	120.979	132.576	172.406	286.2	25.3577	228.367	320.593	338.446	678.941	340.249	387.732	514.155	4.17819	8.29852	4.2827	7.10383	5.76018	5.85701	0	5.22881	0	4115.01
PHAS48	scaffold1996:290743-291882	scaffold1996	290743	1139	CAAGAUAUUGGGGUAAAUUAUU	71.8967	102.164	120.15	108.378	107.317	89.0018	12.3757	60.6904	40.8072	7.41588	0	0.00868252	83.8695	20.1498	8.72929	127.521	79.0481	80.7341	353.241	15.9768	204.23	234.455	192.478	481.992	375.929	379.315	384.341	46.2309	63.6278	51.0578	64.2797	42.7015	57.9844	13.0077	16.8931	11.3746	4109.37
PHAS49	scaffold1233:348778-349409	scaffold1233	348778	631	UAAGAUAUUUGAGUAAAUUAAA	44.8332	56.415	78.9417	16.4352	14.4752	10.4421	4.88226	4.41037	4.89826	18.206	0	0.420017	306.315	24.7937	18.95	208.348	102.997	145.916	445.795	12.6056	157.725	616.625	223.504	612.426	422.261	238.43	213.826	4.64244	5.26379	4.60985	7.89314	2.12207	1.74083	0	3.75402	0	4034.9
PHAS50	scaffold4127:29250-29880	scaffold4127	29250	630	UAAGAUGUUGGAAGAAAUUAAA	114.49	152.945	183.702	41.3848	51.7413	32.3067	3.94969	13.3781	15.9893	7.0512	1.62025	0	112.624	19.8349	13.0281	135.617	85.6017	96.9395	281.446	5.71649	112.979	409.626	187.494	721.073	347.4	369.63	321.121	8.52145	17.2897	7.77354	19.0751	7.6559	6.25896	2.05606	6.97191	1.93764	3916.23
PHAS51	scaffold1996:280278-280945	scaffold1996	280278	667	UAAGAUAUUGGGGUCAAUUAUU	47.822	105.882	147.386	15.1275	17.2471	19.7108	5.7678	9.30588	2.93896	2.03937	0	0.0155562	164.765	25.5021	13.0281	181.61	81.001	122.638	329.216	6.00964	121.722	430.809	261.551	766.003	315.353	306.185	384.742	2.78546	5.36955	4.81804	8.48512	1.67744	0.390467	1.00705	3.48587	0.645879	3912.04
PHAS52	scaffold2117:237279-238033	scaffold2117	237279	754	UAAGAUAUUGGAGGAAACCUCA	61.4339	96.4926	127.535	35.3263	39.7299	23.2114	4.38854	9.99684	11.9762	9.09475	0.231464	0	114.8	22.4324	10.5278	124.326	82.9769	151.975	318.647	22.8659	213.281	327.586	239.723	525.977	392.313	324.207	349.865	7.1184	9.8035	5.75488	13.9906	5.15359	5.66177	2.51763	7.97729	1.29176	3700.19
PHAS53	scaffold1036:93551-94261	scaffold1036	93551	710	UGUGAUAUUGGAGAAAACCAAA	59.4719	95.4079	108.254	40.3767	40.8284	23.8677	4.27883	8.68843	9.7557	10.719	0.00326006	0.0517138	94.8689	22.2041	10.1944	101.649	69.1409	104.797	303.699	21.3733	210.071	263.442	190.935	544.806	408.655	298.079	339.164	8.43376	10.4055	7.97653	13.5255	5.84579	6.50453	2.26587	4.45566	0.538233	3444.73
PHAS54	scaffold209:68197-68900	scaffold209	68197	703	UUGGAAAUUGGAGGAAAUUAAC	41.5449	74.846	84.6772	25.3222	19.095	20.0352	4.8274	7.87205	7.5923	11.1238	0.231464	0	155.878	26.6948	11.449	134.954	58.0438	98.0917	322.21	14.0713	148.93	386.273	211.045	515.548	425.682	290.336	271.928	5.51365	9.11197	7.09322	9.47177	3.66539	2.19747	0.503526	4.29031	1.93764	3412.09
PHAS55	scaffold1519:184194-185248	scaffold1519	184194	1054	UGAGAUAUUGGAGAAAACUACA	40.2084	113.358	115.075	15.0521	13.884	14.7064	1.10701	15.8583	5.85899	7.50729	2.58342	1.36116	50.8008	26.7104	8.85638	80.2459	130.495	83.7227	119.081	9.67589	117.757	248.927	298.576	506.351	282.789	611.868	340.627	2.98751	17.3076	7.63802	10.8587	4.62066	5.24784	0.158767	4.35865	2.01578	3318.24
PHAS56	scaffold804:348871-349633	scaffold804	348871	762	UGAGAUAUUGGUGUGAACUAAA	55.4341	106.928	122.27	26.6376	24.6387	29.0341	3.29141	8.74723	10.8578	8.96086	0	0.186674	106.911	16.293	8.37837	112.073	70.9469	80.3648	266.077	9.08775	131.734	349.29	212.118	560.834	333.721	315.435	285.485	4.36389	11.7899	7.76239	14.5365	6.66935	4.0999	2.26587	4.7819	0.968819	3312.98
PHAS57	scaffold1723:440942-441717	scaffold1723	440942	775	UGUGAUAUUGGAGAAAACCAAA	58.0009	88.3266	116.433	32.388	30.6649	15.2952	4.09598	10.8054	9.71488	10.0578	0.385773	0.0169704	99.2351	12.6723	7.98358	86.9103	50.8492	111.29	307.348	24.3293	208.926	228.14	161.616	445.84	456.706	280.611	370.246	12.256	16.727	4.46114	16.5887	8.13459	3.9729	2.34979	7.28458	3.57925	3304.24
PHAS58	scaffold283:518486-519193	scaffold283	518486	707	UUGGAAAUUGGAGGAAAUUAAC	60.0966	139.149	118.326	65.4431	46.2489	56.7857	3.51084	19.1851	13.7457	6.67429	0.694392	0	85.1481	20.0832	9.08022	93.2052	92.3307	69.8082	209.725	12.0193	126.264	238.555	195.068	514.365	313.275	358.747	311.152	8.76337	18.1375	12.4466	21.9281	4.57484	8.44494	1.00705	7.03878	1.29176	3262.32
PHAS59	scaffold29:684674-685223	scaffold29	684674	549	UAAGAUAUUGGUGAAAAUUAAU	25.0182	58.1297	77.4588	9.59174	12.2167	15.6135	0.895263	4.58059	3.79615	8.60242	0	0.373348	119.49	25.691	9.65925	107.962	60.4793	95.1908	259.559	8.41349	117.777	385.957	206.877	550.21	293.506	334.709	276.873	3.8687	4.27123	3.74736	4.93169	2.42522	1.56187	0.604231	2.33285	0.645879	3093.02
PHAS60	scaffold701:1096996-1097627	scaffold701	1096996	631	UAAGAUAUUGGAGAAAACCACA	60.7346	140.129	161.985	111.977	181.403	76.0784	1.53599	37.7087	40.1657	1.66857	0	0.186674	47.8788	7.55616	4.07952	62.3163	57.9206	63.1818	151.435	5.56991	94.2299	214.266	177.626	474.145	152.235	205.878	286.279	6.26729	14.7663	11.5098	48.5428	1.86945	2.14762	0.251763	15.6866	1.29176	2920.5
PHAS61	scaffold1601:58121-59143	scaffold1601	58121	1022	UGAGAUAAUGGAGUAAACUAAA	54.707	57.306	58.0028	31.9216	33.4172	25.4574	20.543	42.5391	19.2195	40.5221	36.4055	20.9619	142.163	78.8158	41.2275	156.948	48.6755	96.2168	220.585	24.8478	81.4818	457.282	138.593	255.157	174.783	100.933	119.14	30.4582	29.6399	19.4183	32.0698	28.9537	19.7991	11.0993	27.3781	8.51881	2785.19
PHAS62	scaffold104:994536-995504	scaffold104	994536	968	UGAGAUGUAGGAGGAAACUAAC	97.8747	104.634	113.15	66.1556	68.8857	25.8275	36.2201	36.4693	39.431	22.8656	24.8592	15.942	70.5487	43.6841	38.4891	55.5124	49.5737	75.3467	126.546	26.4326	108.377	97.9382	67.3246	177.651	214.825	132.997	156.354	33.9672	35.1499	40.8998	58.2908	32.5889	22.2566	33.7362	43.5734	22.9287	2417.31
PHAS63	scaffold2651:203689-204265	scaffold2651	203689	576	UGGGGUAUUGGGGAAUAUUAAA	103.138	182.987	153.821	133.961	125.806	132.07	7.30379	47.1434	26.4694	2.59556	0.231464	1.12005	26.6598	6.84777	3.81632	46.0573	25.82	17.7913	72.5192	9.86949	40.4388	53.628	52.8388	181.391	172.233	277.031	268.736	15.939	32.2261	6.55788	49.6116	6.06305	6.93079	2.76939	9.51912	0.645879	2302.59
PHAS64	scaffold829:100744-101411	scaffold829	100744	667	UAAGAUGUUGGAGUAAACUAUG	47.1187	71.4401	80.5714	28.3642	28.2524	21.9285	4.35197	6.07651	7.93141	6.2726	0.57866	0.535133	78.7876	14.0104	11.3832	68.5314	38.4721	60.1405	181.015	7.20668	106.186	219.588	132.279	342.784	294.851	186.273	178.678	9.71043	15.5392	6.95938	13.7143	8.29394	5.69431	1.17489	6.14497	1.07647	2291.91
PHAS65	scaffold2832:2422-3224	scaffold2832	2422	802	UGUGAUAUUGGAGAAAAUUAAA	32.3918	47.862	66.7353	21.6061	17.1445	13.264	1.90171	2.64626	6.79225	6.17108	5.85156e-06	0.0467026	74.9842	17.3162	7.26711	64.1593	53.9567	87.7832	186.834	15.0974	116.851	187.526	141.895	313.211	254.667	177.16	185.039	5.18409	6.6306	2.58749	8.55092	5.00205	2.1802	1.79033	3.97748	0.107655	2136.32
PHAS66	scaffold101:643954-644468	scaffold101	643954	514	UGAGAUAAUGGAGGAUAAUUAA	17.0289	49.5217	53.8242	9.86579	13.2433	6.56363	1.97485	13.6721	4.65335	8.34287	2.77757	0.933371	46.7906	22.2553	8.42223	71.9438	48.8487	54.9704	140.941	6.74252	104.038	170.304	139.722	419.422	225.467	177.675	222.091	4.87456	6.10176	2.83729	4.34123	3.63783	2.19095	0	2.68144	0.645879	2069.35
PHAS67	scaffold607:744011-744737	scaffold607	744011	726	UAAAACAUUGGAGGAAAUUAAG	35.5573	53.5228	64.6828	27.2954	25.2547	17.0203	4.09598	6.61556	8.57195	14.0902	3.24049	7.28399	83.5158	12.0426	10.0014	84.5471	48.8492	62.4975	183.604	10.4069	92.7516	164.578	127.179	297.277	188.49	159.3	166.099	7.89214	10.6255	5.35337	15.9836	4.85089	6.63794	2.76939	9.11721	1.29176	2022.89
PHAS68	scaffold2809:158099-159117	scaffold2809	158099	1018	UGUGAUAUUGGAGAAAACCAAA	33.8062	57.5569	69.516	17.8944	17.6372	13.8433	1.27999	3.01375	4.82479	6.15209	0	0	72.6127	14.4275	7.06678	66.1469	36.6203	64.4336	161.199	10.0283	109.814	174.102	114.9	345.161	225.837	159.053	198.957	1.42368	4.53222	1.94506	6.56634	1.61176	2.28749	0.688152	3.36074	0.645879	2008.95
PHAS69	scaffold161:278581-279381	scaffold161	278581	800	UGAUAUAUUGGAGGAAAUUAAC	25.7524	75.0791	93.874	15.5062	22.2906	13.9415	3.24241	7.7584	5.74296	11.9242	5.55541	5.53311	63.6595	18.2371	10.7409	73.7428	64.53	61.651	120.975	6.26768	80.5397	164.556	123.079	381.32	118.467	165.949	170.114	4.17819	8.83198	7.10445	7.95124	4.32024	6.5042	3.77743	5.54165	0.645879	1958.88
PHAS70	scaffold1409:32648-33446	scaffold1409	32648	798	UAAGAUAUUGGAGUAAGCCAAA	39.2424	71.2235	71.0675	24.248	24.0227	13.8246	3.03541	10.1473	5.87791	5.43832	7.64059e-06	3.15338e-05	61.7588	7.16262	6.49222	58.6053	40.0216	70.093	134.953	7.7197	85.2591	174.429	133.828	316.098	185.509	160.797	176.973	1.54748	4.15733	4.37215	10.8202	2.47576	1.17163	0.811236	4.8713	0.6459	1918.7
PHAS71	scaffold264:297875-298634	scaffold264	297875	759	UGAGAUAUUGGAGUAAGCCAAA	31.969	53.5274	69.2785	16.0264	15.3992	11.1717	1.71885	6.64835	8.32704	4.51157	0.231464	0.197341	64.6606	13.6562	4.51818	76.285	48.4067	64.6188	149.651	4.78817	78.2458	206.631	114.074	321.714	178.513	157.204	172.83	4.10082	6.1099	3.03365	7.61359	2.32422	2.9285	0.251763	2.18984	0.32294	1903.68
PHAS72	MergedContig_95:82644-83289	MergedContig_95	82644	645	UAAGAUAUUGGAGCAAACCAAG	55.6497	77.3936	86.1041	21.4131	23.5608	18.5174	0.731424	20.5765	9.55161	4.90861	0.0105211	0	57.8535	3.03034	4.21112	56.2947	26.0914	67.2114	145.299	4.07971	71.3617	183.142	93.4705	306.186	192.935	125.81	177.715	4.21688	6.89412	4.07749	11.0833	1.79365	1.88726	1.42666	1.78763	0.452115	1866.73
PHAS73	scaffold425:808865-810039	scaffold425	808865	1174	UAAGAUAUUGGAUGAAACUAUG	43.2294	63.0819	74.6198	23.6779	12.73	17.503	2.19427	5.07193	7.83721	4.82032	0.366134	1.71118	68.0096	12.0426	6.57987	64.0668	36.0472	45.18	154.035	11.8238	78.6442	141.715	87.568	288.872	206.047	168.582	157.333	6.49941	5.53227	5.13032	10.9978	3.16013	6.13901	2.51763	4.35734	0.645879	1828.37
PHAS74	scaffold161:71225-71852	scaffold161	71225	627	UGAUAUAUUGGAGGAAAUUAAC	22.2693	34.4663	46.9734	13.845	11.9087	6.77708	1.42628	6.72581	1.98379	1.76127	0.694392	0.456315	73.5864	11.6884	7.50105	72.348	65.804	62.9537	161.986	3.22468	85.3402	155.435	154.142	285.119	137.385	152.723	159.039	2.2469	4.66446	5.21954	6.43291	5.55779	4.29514	0.83921	1.83232	2.26058	1770.91
PHAS75	scaffold1601:91373-91949	scaffold1601	91373	576	UAAGAUAUUGGAGCAAACCAAG	50.7909	68.0654	77.1126	18.4122	21.7129	16.429	0.511997	18.5918	8.57195	4.72321	0.0105211	0	51.3246	3.5026	3.42153	50.5182	23.0674	67.4395	136.467	3.49341	67.9838	177.416	84.3402	287.452	181.211	117.159	163.936	3.67526	6.00937	3.80982	11.2806	2.70311	1.23648	0.92313	1.38541	0.129176	1734.82
PHAS76	scaffold806:413863-414324	scaffold806	413863	461	UCAGAUAUUGGAAGAAGCUAAA	33.78	50.6808	76.3346	12.4967	15.1939	9.84544	0.877709	5.16013	9.22505	7.04509	0	0	62.9014	10.3897	9.56274	44.9868	39.9086	53.3738	122.231	7.18225	66.7761	156.02	84.9396	295.645	204.003	149.227	160.521	3.2497	8.70518	3.41188	3.55191	2.22312	2.47296	1.00705	2.32392	1.29176	1716.54
PHAS77	scaffold1409:52467-53258	scaffold1409	52467	791	UGAGAUAUUAGAGUAAACCAAA	27.0219	54.3407	52.651	15.6976	22.7908	12.9284	2.1577	8.60361	4.01657	5.06752	0.694392	0.0106671	47.6623	9.76004	7.15013	58.1041	48.512	72.0318	134.179	6.54709	89.0889	156.328	122.623	248.659	162.842	134.062	151.123	1.7796	5.74379	2.49824	4.407	2.17264	1.7571	0.559473	3.26242	0.32294	1677.16
PHAS78	scaffold2451:165216-165831	scaffold2451	165216	615	AAAGAUACUGGAGAAAACUAUG	22.8951	37.2758	46.4404	10.1947	8.93168	6.58861	0.438859	3.96948	2.44913	4.07886	0.231491	0.74851	38.6295	8.26459	2.36882	40.745	21.1683	39.0039	122.489	8.20859	72.0872	92.2331	94.6233	283.125	181.095	158.605	195.317	1.85708	3.7832	0.000148886	2.56541	1.2129	0.585923	0.167884	2.1452	3.69498e-05	1514.52
PHAS79	scaffold607:414952-415875	scaffold607	414952	923	UGAUAUAUUGGAGGAAAUUAAC	21.7023	53.0344	72.3	13.2371	11.2032	13.4029	1.8879	10.4049	3.3168	11.6945	6.49276	8.28352	46.3492	17.014	10.8443	61.1867	45.5381	38.8356	90.8358	7.11466	61.7734	101.233	86.0082	262.971	108.219	145.925	133.736	3.73858	11.8958	4.42821	9.16497	9.02843	7.63253	4.02953	5.54167	2.59092	1502.59
PHAS80	scaffold2681:83841-84739	scaffold2681	83841	898	UAAUAUGUUGGAGGAAAUUAAA	25.7474	34.324	56.0807	15.6262	17.0715	10.8069	1.46285	4.08784	5.94339	3.67704	1.27305	0.699024	51.9322	10.4702	4.25498	55.7727	36.7761	54.5522	104.895	5.3989	60.9772	179.335	115.973	267.223	105.759	125.815	108.825	2.70809	4.06743	4.62271	7.04543	2.19281	2.13827	1.42666	1.36307	1.6147	1491.94
PHAS81	MergedContig_2683:60764-61551	MergedContig_2683	60764	787	UAAUAUGUUGGAGGAAAUUAAA	22.4681	33.5695	53.7633	12.9953	16.7635	9.41462	1.20685	3.20577	5.78011	3.30625	0.810124	0.201226	50.1186	9.28957	3.81632	54.985	36.621	51.9672	101.697	4.61716	59.1492	175.641	115.42	263.938	102.873	124.645	108.009	2.55334	3.43691	3.90305	5.99301	2.1928	2.13827	0.629407	1.36307	0.968819	1449.45
PHAS82	scaffold591:2073612-2074386	scaffold591	2073612	774	UGAGAUAUUGGAGAUGAAUUAA	16.4683	38.0179	55.0853	10.3717	12.4221	10.8577	3.0872	6.12313	7.06982	4.51134	0.925865	1.35032	46.8813	15.7544	7.04047	46.9264	39.9943	33.9745	85.2551	2.70189	47.7745	157.239	99.748	275.92	84.6019	121.38	123.246	3.66037	3.62275	4.0291	6.76573	6.06553	6.0691	2.64911	3.4589	1.48555	1392.53
PHAS83	scaffold85:205500-206316	scaffold85	205500	816	UAAGAUAUUGGAGAAAACCACA	27.6066	48.1499	65.3039	20.2249	21.2509	20.5859	1.09714	7.27711	4.89826	2.78096	0.925856	0.560023	36.7252	7.20197	2.76355	38.5976	26.7505	33.9859	73.3	2.93153	42.4929	115.137	81.6195	217.466	96.1391	118.722	122.419	3.94607	6.38651	1.87368	7.10383	2.17259	0.585701	0.251763	5.09474	0	1264.33
PHAS84	scaffold945:463108-463820	scaffold945	463108	712	UAUGAUAUUGGAAGAAAUUAAA	16.7979	30.0424	35.6646	13.436	11.3954	7.35943	0.438857	2.94046	2.20422	3.91806	1.23448	1.34043	39.3096	10.747	3.94795	41.7485	21.3541	24.2159	72.8058	4.05529	45.3188	102.084	71.7514	221.026	95.4876	106.4	114.113	1.31538	3.46593	0.535534	2.95997	0.759936	1.65972	2.46731	1.34078	5.16226e-05	1115.64
PHAS85	scaffold692:658513-658935	scaffold692	658513	422	UGGGGUAUUGGGGAAUAUUAAA	47.7042	85.5587	68.78	61.9983	58.5169	59.4256	2.03754	26.1682	11.7558	2.22476	0.694392	1.49339	11.1536	3.06969	2.63195	21.9683	8.8199	5.93042	35.8441	5.03246	19.9253	29.4307	22.6598	81.4206	82.2504	129.632	132.312	9.98124	17.2477	3.54661	22.627	3.7894	3.54674	1.00705	4.29031	1.29176	1085.77
PHAS86	scaffold1417:30953-31535	scaffold1417	30953	582	GUAGAUAUUGGAAGAAACUAAC	17.4842	35.3923	40.7396	20.7182	16.3231	7.16032	0.438854	2.20519	3.42878	2.22476	0	0	46.5186	3.06969	3.68473	37.4598	21.1678	21.2127	83.8082	1.75892	32.1889	107.256	58.2865	172.325	115.8	79.2437	112.163	1.62485	1.46442	4.81804	4.73588	1.06103	0.780934	0	2.01108	0	1058.56
PHAS87	MergedContig_760:35162-35702	MergedContig_760	35162	540	UAAGAUAUUGGGGAUGAUUAAA	17.1897	30.3681	38.8996	11.0278	6.3342	6.03655	1.75542	2.51391	4.20434	2.76242	0	0.373348	36.8794	5.19486	1.99589	37.0309	20.5242	29.0514	73.5321	2.05207	33.1943	95.459	55.1324	127.857	89.333	81.4638	72.7193	1.98851	4.02135	2.40902	4.91348	1.94523	1.49679	1.25881	1.14855	0	902.067
PHAS88	MergedContig_3086:95519-96020	MergedContig_3086	95519	501	UAAGAUAUUGGGGAUGAUUAAA	17.6314	28.7219	37.9263	10.973	6.3342	6.03655	1.75542	2.51391	4.20434	2.76242	0	0	35.7912	5.66712	1.99589	37.0309	20.059	28.5953	73.8759	2.05207	32.479	95.1634	55.6857	126.933	89.6938	81.4638	70.8155	1.98851	4.26542	1.87368	4.91348	1.64208	1.49679	1.25881	1.14855	0	894.748
PHAS89	scaffold2809:334454-334936	scaffold2809	334454	482	UGUGAUAUUGGAGAAAACCAAA	22.09	31.095	38.1572	11.8904	15.7996	8.77139	0.753367	3.39598	2.04094	2.22167	0	0	25.5047	3.66789	1.50021	27.7848	13.38	25.0299	51.9853	3.36882	33.7991	64.7901	32.856	128.469	83.1437	66.9008	85.628	1.26893	5.07667	0.571026	4.15705	1.47534	0.663794	0.167842	1.70718	0	799.111
PHAS90	scaffold1246:330367-330799	scaffold1246	330367	432	UAAGAUAUUGGAGUAAAAUAAA	18.6253	21.1256	29.6625	9.46023	6.365	6.66308	3.87655	7.93896	5.22481	14.5846	19.0572	16.4273	37.36	20.0816	11.9754	28.445	15.0888	23.1895	37.9931	5.42333	23.6449	49.5335	34.4923	81.043	28.9199	33.3891	33.8598	8.82064	6.22383	4.99651	8.68246	10.1556	6.37766	5.03526	5.22881	1.93764	680.909
PHAS91	scaffold1323:51533-51943	scaffold1323	51533	410	UAAGAUAUUGGAGGAUACUGAA	23.8521	22.6312	25.4333	8.2763	8.00758	9.36809	0.146285	3.33534	3.91861	1.15358	0	0	24.2114	5.90325	1.97396	26.5194	10.235	13.9644	41.6033	0.146577	17.1753	79.0819	31.2644	120.754	63.5516	60.8348	55.9798	1.85779	2.31867	3.39047	5.76695	1.06103	0.326073	0.25187	1.60886	0	675.903
PHAS92	MergedContig_2730:83618-84094	MergedContig_2730	83618	476	UUAGAUGCUAGAGGAAACUGAA	10.3138	21.6812	18.1014	8.06803	3.14144	3.60005	0.394969	1.1908	2.44913	2.79332	0.158718	0.451574	18.1178	4.29757	1.81525	17.4302	20.4854	22.5812	42.9786	0.410414	19.7289	64.9939	51.9598	138.046	48.2319	59.7517	53.4414	0.696365	2.91258	1.10636	2.31532	1.21261	1.071	0.335684	1.22452	0	647.488
PHAS93	MergedContig_1164:68334-68895	MergedContig_1164	68334	561	UUAGAUGCUAGAGGAAACUGAA	16.6793	25.0103	23.8916	8.30371	7.23762	6.17102	0.990428	6.07284	2.57159	1.52953	1.08678	2.5349	14.9168	4.72671	2.63992	21.0538	11.2131	19.502	35.5834	1.7118	16.166	50.2631	39.6884	123.033	55.4348	50.0334	56.1536	2.78546	3.76081	3.82212	7.02395	0.560832	2.22183	0.658962	0.804432	0.32294	626.16
PHAS94	scaffold768:650822-651273	scaffold768	650822	451	UAAGAUAUUGGAGUAAAAUAAA	15.5333	19.6166	27.6696	12.0582	8.2129	6.06638	4.3154	8.3797	6.20446	20.1465	26.0011	19.0408	35.7277	24.3214	13.5545	28.9701	20.1598	18.6276	22.005	4.83703	18.8762	32.4169	32.8323	47.0142	22.7872	23.9449	27.6046	9.28487	7.68822	5.53182	10.6557	11.7724	7.15856	7.04936	7.91025	1.29176	615.267
PHAS95	MergedContig_2065:35867-36531	MergedContig_2065	35867	664	UAAGAUAUUGGAGGAUGAUUAA	15.507	21.5999	22.9845	6.04867	10.1488	6.46418	1.38344	3.29728	3.02059	0.361966	0.479461	0.146673	8.82182	6.25464	3.2304	18.3861	22.3531	24.0692	51.2612	0.879459	19.9605	65.4363	43.4448	99.7255	46.6781	60.0053	40.5887	0.232122	2.15596	3.74736	2.03436	0.517885	0.585701	0.503526	0.470316	0.738148	613.523
PHAS96	scaffold66:194199-194678	scaffold66	194199	479	UGAGAACUUGGAGGAAACUAUU	22.1957	34.8093	34.878	23.2531	23.0988	15.9019	0.438854	5.84374	3.6492	0.741588	0.694392	1.71118	7.073	0.983875	2.50035	12.5999	7.7698	4.56186	22.9792	0.732883	8.5837	22.9658	23.3515	88.96	63.3382	84.3796	69.7803	2.32122	4.63734	1.87368	8.09047	0.265258	0.780934	0.503526	2.27923	0	608.527
PHAS97	scaffold591:1689682-1690170	scaffold591	1689682	488	UGAGAACUUGGAGGAAACUAUU	28.6005	34.9121	37.3726	20.91	20.019	14.4101	0.877709	7.60789	4.38394	1.48318	0.231464	1.52451	7.61708	1.45614	2.50035	11.5497	7.7698	5.93042	17.5639	0.732883	8.22604	19.7641	22.5214	83.481	53.9137	84.8183	64.864	1.85697	3.78309	2.40902	6.51184	0.227364	0.976168	0.503526	1.74294	0	583.053
PHAS98	MergedContig_3046:50571-51242	MergedContig_3046	50571	671	UGAGAUGUUGGAGCAAAUUGAG	16.7165	18.9187	14.8352	9.60654	5.32952	6.90997	5.18672	5.94227	7.22171	9.44772	8.06726	4.85901	17.2346	17.3053	11.3976	25.2406	8.44893	29.6973	32.856	5.17641	25.0163	45.8005	31.4162	62.9908	54.9105	23.7065	34.2853	1.61506	6.13082	4.23861	6.69887	9.41913	4.14735	2.48311	7.6706	2.04525	582.973
PHAS99	scaffold2271:185624-186059	scaffold2271	185624	435	UAAGAUAUUUGAGUAAAUUAAA	6.18388	12.3461	21.5517	2.79531	2.77186	3.28181	0.493711	2.20519	2.44913	1.11238	0	0.420017	32.6446	4.95873	3.02674	20.2582	12.6774	21.0352	49.06	2.78495	17.4058	63.664	38.9883	104.315	47.9794	54.1441	45.9623	0.464244	1.58646	0.862488	1.18397	0.606305	1.22021	0	0	0	580.44
PHAS100	scaffold547:273984-274611	scaffold547	273984	627	UAAGAAGUCGGAGGAAACUGAA	9.42306	15.8344	16.0528	5.75505	4.5171	5.66859	1.93827	2.4257	2.20422	5.63074	0.385773	2.17787	7.88912	4.48647	2.58808	10.5903	12.1734	14.9781	35.4143	3.90871	25.6517	34.6745	23.333	83.4724	62.0004	52.1104	50.4044	2.78546	3.29495	2.06997	4.34123	1.66734	4.45783	3.02115	3.8434	2.26058	523.431
PHAS101	scaffold454:543755-544119	scaffold454	543755	364	UUAGAUAUUGGAAGAAGCUAAA	11.1899	11.7288	18.4927	8.71478	7.6996	2.08843	0.658282	1.1908	2.69404	0.755849	0	0	23.9394	4.95873	0.877316	13.7411	4.90038	17.3351	31.4603	1.31919	9.77588	101.345	32.5095	89.8197	52.3685	31.1325	28.8284	2.0891	0.390513	2.34121	4.53855	0.303152	0.390467	0.503526	1.07258	0	521.153
PHAS102	scaffold454:99834-100354	scaffold454	99834	520	UAAGAUGUCGGAGUAAACUAUG	10.089	12.3706	18.1101	4.46701	5.87223	2.83429	0.877709	2.62172	1.06129	1.01968	0.115732	0.373348	12.7729	3.38453	1.42564	11.3655	6.88977	11.4807	23.4556	1.44134	16.812	21.8237	20.4464	48.6565	39.7423	37.3178	34.7615	1.12192	1.34239	1.33834	1.87462	0.909457	1.47727	0.251763	1.45245	0.430586	361.788
PHAS103	scaffold1604:61241-61715	scaffold1604	61241	474	UAAGAUGUCGGAGUAAACUAUG	10.0488	12.3706	17.9922	4.46701	5.87223	2.78457	0.877709	2.62172	1.06129	1.01968	0.115732	0.373348	12.7729	3.38453	1.42564	11.3655	6.88977	11.3286	23.4556	1.44134	16.812	21.8237	20.4464	48.6285	39.7423	37.1925	34.6255	1.12192	1.34239	1.33834	1.87462	0.909457	1.47727	0.251763	1.45245	0.430586	361.138
PHAS104	MergedContig_2045:92751-93536	MergedContig_2045	92751	785	UAAAGUAUUGGAGGAAAUUAAA	9.24638	12.5931	14.832	7.38016	6.15968	6.58352	3.37187	3.59297	3.59206	5.39814	4.33995	4.77886	7.26948	5.95835	5.63091	11.1242	7.47463	9.73957	18.5152	3.97955	10.487	22.0255	13.073	32.779	16.9772	15.8671	19.228	4.46834	4.56005	2.67669	4.88388	5.09043	2.47296	2.0141	4.49141	0.484409	313.14
PHAS105	scaffold3820:331918-332693	scaffold3820	331918	775	UAAAGUAUUGGAGGAAAUUAAA	9.24638	12.7988	14.693	7.38016	6.15968	6.58352	3.15244	3.59297	3.59206	5.39814	4.10848	4.77886	7.54151	5.95835	5.63091	11.1242	7.93985	9.51148	18.5152	3.83298	10.487	22.0255	13.073	32.4711	17.1575	15.9924	19.092	4.46834	4.68209	2.67669	4.88388	5.09043	2.47296	2.0141	4.49141	0.484409	313.102
PHAS106	scaffold224:293777-294334	scaffold224	293777	557	UGAGAUAUUGGAGAUGAAUUAA	10.7776	13.9031	15.3391	5.43323	7.08363	5.03496	2.03336	2.78588	2.15523	4.01694	1.85171	2.84367	11.0176	6.45872	2.85128	11.7768	5.74131	9.94866	14.1363	1.9055	8.44064	24.9361	14.6792	46.8597	17.3193	19.5666	20.0078	1.63189	3.05321	2.79331	2.5493	3.19058	2.90252	2.57358	2.78678	0.376763	310.762
PHAS107	scaffold1222:175826-176411	scaffold1222	175826	585	UGAGAUGGUGGAAGAAACUGAA	3.7545	4.93846	8.89875	3.45303	4.92774	2.98347	1.53599	2.4257	0.734739	2.22476	0	0	11.9697	2.3613	1.05278	9.45248	4.90425	5.93042	21.9191	0.879459	9.56393	27.6144	13.6125	47.7327	32.828	22.4718	25.8368	0.928487	1.46442	0.803006	2.30217	1.36419	0	0	0.402216	0.645879	281.917
PHAS108	scaffold1963:301364-301894	scaffold1963	301364	530	UAAGAUAUUGGGGUAAAUUAAA	8.70161	20.1482	11.2625	7.56377	1.43726	1.49173	0	0.882074	2.20422	0.741588	0	0	6.80096	0.503744	0.219329	8.66477	6.04793	5.93042	25.2714	0.43973	5.24559	25.1208	15.2172	40.2674	22.5587	18.123	16.5446	1.62485	0.854247	1.60601	0.591985	0.101051	0.195234	0	0.402216	0	256.764
PHAS109	scaffold264:24352-24732	scaffold264	24352	380	UGAGAUGUUGGAGUUGACUAAU	8.53965	5.62435	9.0378	3.2886	1.8479	3.58016	3.07198	3.67531	3.42878	1.60677	3.70342	1.49339	10.0654	2.3613	2.98287	7.52697	4.81472	3.57346	10.057	1.17261	6.99412	13.6687	9.31477	19.7389	19.1196	7.97113	11.7399	2.78546	2.72545	3.21202	4.34123	4.69886	2.53804	1.76234	2.94959	2.58352	207.596
PHAS110	scaffold373:1349968-1350121	scaffold373	1349968	153	UGAGAUUUUAGAUAAAAAUGAA	5.74579	4.69911	6.65428	5.1264	4.00379	2.38677	2.85272	3.96933	2.20422	5.87091	9.83722	4.66685	6.56313	7.4381	4.34271	5.25393	8.97886	5.70233	3.22358	2.85824	7.3932	7.30041	13.0038	8.0194	8.56803	4.05611	6.93534	5.10668	3.90532	5.35704	3.75842	2.981	2.95639	1.00705	4.15657	1.29176	188.175
PHAS111	scaffold1901:302061-302382	scaffold1901	302061	321	AGAGAUAUGGGAGGAAACUUAU	2.42938	4.9899	5.29827	2.95974	0.923952	0.298347	0.219427	0.882074	0.734739	0.370794	0.462928	0.186674	5.71281	1.41678	0.263195	7.43791	3.41166	4.56186	18.5667	1.18804	6.85504	10.3439	11.6204	20.3249	12.9869	12.4112	16.3051	0.464244	0.745057	0	0.197328	0.682093	0.313401	0	0.67036	0	156.235
PHAS112	scaffold264:166473-166715	scaffold264	166473	242	UGAGAUUUUGGAGUUUACUGAA	6.18388	5.34999	5.8259	3.20638	2.46387	1.19339	2.19427	4.74115	2.6124	3.05905	3.24049	2.14675	4.49496	3.38453	2.63195	5.48769	3.25658	2.96521	6.31885	1.71495	4.76872	5.26428	4.56531	14.2714	5.68177	7.40215	7.75104	5.22274	4.32005	4.41653	6.70917	4.60792	2.96104	2.39175	1.59546	0.645879	155.047
PHAS113	scaffold324:1525601-1525870	scaffold324	1525601	269	UAAGAUAUUGGAAGAAAUUGAU	6.18388	2.675	5.14459	1.47987	0.307984	1.19339	0.219427	0.441037	0	1.11238	0	0	7.073	2.3613	0.394792	2.88826	3.72181	4.10567	9.54124	1.75892	6.55699	9.42029	8.02361	18.3232	21.4645	8.65024	11.1649	0	0.305088	0.535337	0.394657	0	0	0	0.268144	0	135.71
