# Supplementary material for: 24-nt reproductive phasiRNAs are broadly present in angiosperms
Source: Nat Commun. 2019 Feb 7;10:627. doi: 10.1038/s41467-019-08543-0 (PMC6367383; doi:10.1038/s41467-019-08543-0)
Supplement: Supplementary file 5 — Supplementary Data 2 [file 41467_2019_8543_MOESM5_ESM.xlsx]

## Sheet: Sheet1
Supplementary Data 2. 24-PHAS loci in orange
Name	Genomic coordinates	Contig	Start	Locus length	miR2275 target sequence	PHAS expression (phasiRNA abundance)
						GSM455228 (170DAF fruit)	GSM455230 (170DAF fruit)	SRR847766 (Early flower bud)	SRR847765 (Leaf, young and mature stages)	Total
PHAS1	scaffold00084:265566-266025	scaffold00084	265566	459	UGAGAAAUUGGAGGAAAUUAAA	0	2.95534	1373.65	0	1376.61
PHAS2	scaffold00774:11600-11828	scaffold00774	11600	228	UGAAAUAUUGGUGGAAACUAAA	582.604	338.386	105.22	95.798	1122.01
PHAS3	scaffold00035:918086-918520	scaffold00035	918086	434	UGAAAUAUUGAAGAAAAUUAAA	0	2.95534	1077.64	0.000333237	1080.59
PHAS4	scaffold00047:266998-267398	scaffold00047	266998	400	UGAAAUAUUGAAGGAAACUAAA	0	0	1057.46	0	1057.46
PHAS5	scaffold00103:144182-144645	scaffold00103	144182	463	UGAAAUGUUGGAGAAAAUUAAA	0	0	845.66	0.167452	845.827
PHAS6	scaffold00157:111388-111666	scaffold00157	111388	278	UAAGGUAUUGGAGUUAGCUAAA	0	0	537.042	0	537.042
PHAS7	scaffold00082:304925-305245	scaffold00082	304925	320	CGAGAUAUUGGAGAUAACCAAU	0	0	511.909	0	511.909
PHAS8	scaffold00303:86709-87046	scaffold00303	86709	337	UGAAAUAUUGGAGAAAAAUUAA	0	0	381.302	1.51343	382.816
PHAS9	scaffold00396:111237-111510	scaffold00396	111237	273	UAAGUUAUUGGAGUGAACUAAU	0	0	370.018	1.00471	371.022
PHAS10	scaffold07767:1656-2161	scaffold07767	1656	505	UGAUAUAUUAGAGGAAACUAAA	0	0	365.227	0.604023	365.831
PHAS11	scaffold00290:78206-78553	scaffold00290	78206	347	UAAAAUAUGGGAGGAAACUAAG	0	0	345.554	0	345.554
PHAS12	scaffold00014:695379-695721	scaffold00014	695379	342	UAAUAUAUUGGAGGAAAUUAAA	189.121	67.9727	52.5975	15.0842	324.776
PHAS13	scaffold00166:291558-292169	scaffold00166	291558	611	UGAAAUACCGGAGGAAAUUAAA	0	0	308.256	0.00260283	308.259
PHAS14	scaffold00092:217592-217921	scaffold00092	217592	329	UGAGAUUAUGGAGGAAAUUAAA	0	0	250.756	0.100471	250.856
PHAS15	scaffold00068:548243-548564	scaffold00068	548243	321	GAAAAUAUUGGAGGAAACUAAA	0	0	225.517	0.703805	226.221
PHAS16	scaffold00084:260840-261355	scaffold00084	260840	515	AGAGAAAUUGGAGGAAACUAAA	4.15651	0	200.605	13.2287	217.99
PHAS17	scaffold00300:124494-125136	scaffold00300	124494	642	UAUGAUAUUGGAGCAAAUUAAA	16.626	31.031	152.9	5.52591	206.083
PHAS18	scaffold00224:156762-157244	scaffold00224	156762	482	UAAGAUAUUUGAGGAGACUAAA	0	0	202.856	0	202.856
PHAS19	scaffold00512:102537-102800	scaffold00512	102537	263	UGAGAUAUUGGAGAAAACUAAA	0.831301	1.23139	136.62	0	138.682
PHAS20	scaffold00144:58041-58457	scaffold00144	58041	416	UAAAAUGUUGGAGGAAAUUAAA	0	0	136.02	0	136.02
PHAS21	scaffold00300:131064-131361	scaffold00300	131064	297	UGAGAUAUGGGAAGAAAUUAAA	13.3008	8.86601	108.865	2.51178	133.543
PHAS22	scaffold05328:2792-2985	scaffold05328	2792	193	UAAUAUAUUGGAGGAAAUUAAA	56.1129	20.6874	39.754	13.0612	129.615
PHAS23	scaffold00374:85487-85803	scaffold00374	85487	316	UGGGGUGUUGGAGGAAACUAAA	0	0	125.989	0	125.989
PHAS24	scaffold00082:253015-253437	scaffold00082	253015	422	UGAGAUAUUAGAGAAAACUAAG	0	0	105.778	0.0336493	105.811
PHAS25	scaffold00258:204966-205107	scaffold00258	204966	141	UAAAAUAUUGGAGAAAAUUAAC	0	0	95.4095	0	95.4095
PHAS26	scaffold00374:66047-66272	scaffold00374	66047	225	AGAAGUAUUGGAGGAAACUAAU	0	0	93.8465	1.00471	94.8512
PHAS27	scaffold00094:266628-266977	scaffold00094	266628	349	UGAGAUAUUGCAAGGCACCAAG	16.0718	9.70336	23.3835	28.4333	77.592
PHAS28	scaffold00255:96633-96973	scaffold00255	96633	340	UGAAAUAUUGGAGGAAAUUAAU	0	0	70.9455	1.09605	72.0416
PHAS29	scaffold00045:734525-734711	scaffold00045	734525	186	UUUGAUAAUGGAGUAAACUAAG	19.8893	19.1137	10.6125	11.6033	61.2188
PHAS30	scaffold00232:143425-143617	scaffold00232	143425	192	UCUGAUAGUAGAGAAAACCAAA	7.49514	7.26816	18.2435	15.3221	48.3289
PHAS31	scaffold10891:507-700	scaffold10891	507	193	UGAAAUAUUGGAAUAAAUUAAU	0	0	45.2583	0.45212	45.7105
PHAS32	scaffold00047:163103-163295	scaffold00047	163103	192	UAAAAUAUUGGAAGAAAUUAAG	0	0.492556	34.4942	3.18158	38.1683
