# Supplementary material for: 24-nt reproductive phasiRNAs are broadly present in angiosperms
Source: Nat Commun. 2019 Feb 7;10:627. doi: 10.1038/s41467-019-08543-0 (PMC6367383; doi:10.1038/s41467-019-08543-0)
Supplement: Supplementary file 6 — Supplementary Data 3 [file 41467_2019_8543_MOESM6_ESM.xlsx]

## Sheet: Sheet1
Supplementary Data 3. 24-PHAS loci in grape
Name	Genomic coordinates	Contig	Start	Locus length	miR2275 target sequence	PHAS expression (phasiRNA abundance)
						Berry	Bud	Carpel	Flower	Inf	Leaf	Pollen	Rachis	Root	Seed	Stamen	Stem	Tendril	Total
PHAS1	chr19:23126782-23127059	chr19	23126782	277	UGAGAUGUAGGAGGAAAUUAUU	0.225647	2.66811	88.7258	25.1425	16295.3	0	0	5.73558	0	0	56.7579	0.457751	0	16475.1
PHAS2	chr19:19688489-19688661	chr19	19688489	172	UGAGAUAUUGGAAGAAAUUAUU	0.555858	1.57072	112.772	20.111	10730.9	0	25.3339	16.5278	0	0	43.5144	2.37476	0.33463	10954
PHAS3	chr1:1341451-1341826	chr1	1341451	375	UGAGAUGUCGCGGAUUAUGAUG	444.675	715.795	638.656	1420.71	799.437	168.545	180.981	535.73	142.073	92.8479	605.118	421.556	835.526	7001.65
PHAS4	chr19:5940865-5941148	chr19	5940865	283	UGAGAUAGUGGAGGAUAUUAAC	0	0	104.064	9.96193	3940.77	0	5.91737	2.11214	0	0	545.522	0	0.670937	4609.02
PHAS5	chr19:23098520-23098760	chr19	23098520	240	UGAGAUGUAGGAGGAAAUUAUU	0	0	48.9108	2.89707	2593.32	0	8.61719	4.56663	0	0	98.3804	0	0	2756.7
PHAS6	chr16:12806377-12806838	chr16	12806377	461	UCAGGUCUUAGAGGAUAUGGGA	105.709	116.611	475.014	408.337	133.886	25.9338	55.9078	164.004	53.7204	35.933	399.33	79.5809	168.882	2222.85
PHAS7	chr7:9566086-9566381	chr7	9566086	295	UAAGAUAUUGGAGAGGAUUAAA	0	0	105.424	4.46237	1271.24	0	0	2.9389	0	0.819585	68.1095	0	0	1453
PHAS8	chr16:5778900-5779217	chr16	5778900	317	UUAGAUAUUGAAGGAAAUUAAA	0	1.61786	158.142	5.65602	1102.06	0	19.6885	1.81305	0	0	121.084	0	0.168991	1410.23
PHAS9	chr17:6696069-6696360	chr17	6696069	291	GGAGAUGUUGGAGGAUAUUAAA	0	0	127.552	0	1206.65	1.13816	1.77258	1.68701	0	0	28.379	0	0	1367.17
PHAS10	chr4:15124713-15125526	chr4	15124713	813	UGAGAUAUUGGAGAAAACUAUU	0.102118	1.38545	122.634	3.53498	941.102	0	2.21573	0.932996	0	0	164.915	0	0.0836576	1236.91
PHAS11	chr12:15321553-15321733	chr12	15321553	180	UCAGGUCUUAGAGGAUAUGGGA	42.6746	41.3784	254.44	204.698	42.9621	18.0066	32.4077	77.9991	32.5796	33.1834	277.122	43.1712	61.798	1162.42
PHAS12	chr1:13359104-13359451	chr1	13359104	347	UCAAAUAUUGGGAAUUAUUAAA	10.3207	150.522	160.871	65.2602	101.599	6.2867	20.2658	22.9436	13.9276	20.1587	101.84	68.4657	103.353	845.814
PHAS13	chr9:19717101-19717394	chr9	19717101	293	UGGAGUAUUGGAGGAAAUUAAA	0.866893	0	66.4793	4.34676	587.566	0	4.22669	1.72521	0	0	35.9467	0	0	701.157
PHAS14	chr19:6196970-6197180	chr19	6196970	210	GGAAAUGUUGGAGGAAACUAAA	10.8707	5.48043	10.1154	3.85068	349.003	0	0	3.09814	0	4.91751	173.435	0.457751	11.2806	572.508
PHAS15	chr17:4160554-4161047	chr17	4160554	493	UUAGAUAUGGGAGGAAACUAAA	0	0	36.847	0.456381	457.52	0	7.97662	1.67218	0	0	43.5144	0	0	547.987
PHAS16	chr18:28737461-28737937	chr18	28737461	476	UGAGAUAUUGGAAGAAACCAUA	0	0	19.6335	0.912762	465.115	0	0	0.369571	0	0	46.3523	0	0	532.383
PHAS17	chr8:659539-659848	chr8	659539	309	UGAGAUAUUGGGGGAUACUAAA	0	0	13.7719	0.456381	486.5	0	0	1.61902	0	0	0	0	0.920487	503.268
PHAS18	chr14:25636055-25636343	chr14	25636055	288	UGAGGCAUCGGAGGAGAUGCCC	24.2373	26.1383	55.0857	51.611	63.4014	7.86081	3.67482	17.4552	28.9042	15.814	90.3212	9.63816	33.5416	427.684
PHAS19	chrUn:37649904-37650137	chrUn	37649904	233	UGAGAUAUUGGAGGGUAUUAAA	3.17581	4.13942	20.828	4.83936	367.733	2.46899	0	0	0	0	5.67579	4.68976	12.3638	425.914
PHAS20	chr4:17916345-17916769	chr4	17916345	424	UGAGAUAUCCGGAGAGAGUGGG	20.9574	18.1758	88.2547	22.133	43.7979	3.93449	9.89341	16.3875	4.50483	10.9958	129.273	8.46403	17.6725	394.444
PHAS21	chr17:2756613-2756793	chr17	2756613	180	UGAAAUAUUGGAGGAAAUUAAA	0	0	8.33267	1.86522	335.761	0.0812975	7.68995	0	0	0	35.9467	0	0	389.676
PHAS22	chr4:12346200-12346692	chr4	12346200	492	UCAGGUCUUAGAGGAUAUGGGA	21.3243	28.7357	61.2044	65.1718	25.6954	7.57814	10.0009	23.9169	8.1739	7.29796	46.1494	20.1746	30.179	355.603
PHAS23	chr18:8188024-8188340	chr18	8188024	316	GGAAACGGUGCAAAAAAUGAAG	31.6496	24.4762	28.0499	49.9326	49.8011	8.44335	0.886291	25.4559	44.0252	6.3372	18.9193	15.2174	41.5093	344.703
PHAS24	chr18:4575460-4575922	chr18	4575460	462	UGAGAUACCAGGAGAAGUUGGA	25.6209	22.9201	20.3404	48.2114	64.4534	6.49313	7.51112	25.0753	14.4308	8.01165	18.7852	20.4024	45.6526	327.908
PHAS25	chr19:22446472-22446786	chr19	22446472	314	UGAGAAAUUGGAGGAAACUAAA	0	0	7.16362	0.456381	295.883	0	5.31774	0	0	0	15.1355	0	0.33463	324.291
PHAS26	chr14:6552624-6552833	chr14	6552624	209	UAAGAUGUUGGAGUAAACUAAA	4.13124	7.47776	29.3847	0.687126	238.746	0.434797	0	1.85615	11.888	6.3372	3.78386	0	13.0725	317.799
PHAS27	chr12:19315889-19316186	chr12	19315889	297	UGAGAUAUCCGGAGAAGGUGGA	20.842	11.3933	14.9609	104.549	13.0582	3.77726	8.34802	16.0599	5.25646	9.52224	20.6897	15.9383	20.9448	265.34
PHAS28	chr19:4794918-4795225	chr19	4794918	307	UGAGAUAUCCGGAGAGAGUGGG	16.7368	14.0935	86.5717	17.8603	35.0175	3.19136	7.19659	13.7996	0.724455	4.96527	33.0992	9.74821	17.2247	260.229
PHAS29	chr9:15980012-15980184	chr9	15980012	172	UGAAGUAUUGGAGGAAACUAAG	0	0	8.24982	0	218.748	0	0.886291	2.26946	0	0	13.2435	0	0	243.397
PHAS30	chr2:17487367-17487514	chr2	17487367	147	UGAGACACCGGAGAAAAUGGGA	13.9222	13.6804	31.7033	28.6165	49.4276	2.6645	8.47717	16.0489	3.16128	6.79833	27.2072	15.7818	21.4695	238.959
PHAS31	chr19:22739488-22739774	chr19	22739488	286	GGGGAUGUUGGUGAAUAAUAUG	19.7503	24.1834	37.6522	36.3722	36.4741	5.76009	0	11.7451	2.08994	20.105	8.04506	12.7399	15.6342	230.552
PHAS32	chr19:5933315-5933654	chr19	5933315	339	UAAGGUAUUGGAGGAUACUAAG	0	0	3.50715	0	206.317	0	0	0	0	0	0	0	0	209.824
PHAS33	chr19:1004226-1004457	chr19	1004226	231	UAAGAUAUUGGAAGCAAUUAAA	0	0	13.7882	1.36914	178.658	0	0	0	0	0	13.2435	0	0	207.059
PHAS34	chr17:12569060-12569290	chr17	12569060	230	UGGAAUGUCGGAGGACAGGAUU	19.1356	9.22918	18.6769	40.9662	11.5435	3.15021	7.49085	14.7031	4.61499	3.84499	16.8174	12.8898	18.7631	181.826
PHAS35	chr9:19874264-19874506	chr9	19874264	242	GGAAGUAUUGGAGGAAAUUAAA	0.456914	0.632107	4.90018	0.565717	137.175	2.40026	6.46289	0.440005	0	4.32185	23.6491	0.543761	0	181.548
PHAS36	chr11:14456537-14456716	chr11	14456537	179	UGAAAUGGAGGAGAAUAGGGGA	11.9178	9.34142	16.7111	17.5997	18.1831	4.64298	5.96486	10.1036	1.63094	7.31383	45.3428	8.57251	20.4193	177.744
PHAS37	chr19:19663439-19663691	chr19	19663439	252	UGAGAUAUUGGUAGAAAUUACA	0.508771	0.357381	13.374	4.78063	117.577	0.487785	0	0.219066	0.557317	11.407	22.7032	1.63128	0	173.603
PHAS38	chr8:2829538-2829745	chr8	2829538	207	UGAGAUAUUGGUGUAUACUAAA	0	0	14.7916	1.82552	84.0111	0	0	0	0	0	0	0	0	100.628
PHAS39	chr9:15953059-15953222	chr9	15953059	163	UGAAGUAGUGGAGGAAAUUAAA	0	0	5.84525	0.228191	44.6947	0	5.31774	0	0	0	19.3923	0	0	75.4782
PHAS40	chr9:15843046-15843274	chr9	15843046	228	UGAAGUAUUGGAGGAAACUAAG	0	0	8.24982	0	64.1077	0	0.886291	0	0.557317	0	0	0	0	73.8012
PHAS41	chr12:22553993-22554102	chr12	22553993	109	UGAGAUAUUCGGAGAAAGUGAA	2.3268	3.33524	2.25316	9.76437	10.8292	1.90531	0.089538	1.87109	0.293306	2.21029	0.543711	1.88867	4.09646	41.4071
PHAS42	chr15:7333550-7333704	chr15	7333550	154	UGAAAUAUUGUAGAAUGUGAGA	2.57994	2.21302	1.81346	3.75231	2.70653	0.135599	0.37653	1.84345	1.06592	1.13142	15.5404	1.90429	0.980238	36.0431
