# Supplementary material for: 24-nt reproductive phasiRNAs are broadly present in angiosperms
Source: Nat Commun. 2019 Feb 7;10:627. doi: 10.1038/s41467-019-08543-0 (PMC6367383; doi:10.1038/s41467-019-08543-0)
Supplement: Supplementary file 7 — Supplementary Data 4 [file 41467_2019_8543_MOESM7_ESM.xlsx]

## Sheet: Sheet1
Supplementary Data 4. 24-PHAS loci in strawberry
Name	Genomic coordinates	Contig	Start	Locus length	miR2275 target sequence	PHAS expression (phasiRNA abundance)
						10D_ovary_wall	10D_seed	4D_ovary_wall	4D_seed	Flower_bud	Leaf	Receptacle	Seedling	stage_6	stage_7	stage_8	stage_9	Total
PHAS1	LG1:14708261-14708657	LG1	14708261	396	UAGGAUAUUGGAGAAAAUUACA	0	2.43471	0	0	164.38	2.45991	0	0.985846	1454.84	12135.5	10152.9	7335.91	31249.4
PHAS2	LG6:30265875-30266204	LG6	30265875	329	UGUGAUAUUGGAGAUAACUAAA	0	0.486942	0	0	21.3862	0	0	0	1343.47	7319.27	6819.85	4650.35	20154.8
PHAS3	LG2:12571092-12571433	LG2	12571092	341	AGAAGUAUUGGAGGGAACUAAC	0	0	0	0	73.1744	0	0.578028	0	936.952	8350.86	4890.52	3186.82	17438.9
PHAS4	LG1:8201305-8201939	LG1	8201305	634	UGAGAUAUUGGAAGAUGCUAAA	2.02239	0.486942	1.11077	0	17.1928	0.491981	0	0	356.628	8168.25	4308.13	1527.14	14381.4
PHAS5	LG3:27253046-27253508	LG3	27253046	462	UAAAAUAUUAGAGAAAAUUAAA	10.1119	8.76496	0	0	15.5155	55.5939	4.62422	10.8443	274.23	4004.41	2765.01	1680.4	8829.51
PHAS6	LG6:28330642-28331119	LG6	28330642	477	UGAGAUAUUGGAGAAAAUUAUU	12.168	13.8454	3.33231	3.80051	31.2406	44.4423	8.67042	6.07939	167.692	4286.24	2843.13	1096.06	8516.7
PHAS7	unanchored:2991502-2992175	unanchored	2991502	673	UGAGAUACUGGAGUAAAUUAAU	0	9.00843	1.11077	0	79.2548	11.3156	2.31211	5.58646	263.608	2035.09	2243.81	2117.02	6768.11
PHAS8	LG6:9048201-9048524	LG6	9048201	323	UAAGAUGUUGGAGGAUUCCGAA	10.1119	65.2502	1.11077	1.90026	74.6421	256.814	37.5718	32.2043	748.661	2679.79	1532.18	808.809	6249.04
PHAS9	LG6:35791272-35791695	LG6	35791272	423	UGAGAUAUUGGAGCAUAACUAA	1.01119	1.46083	0	0	7.54807	1.47594	0	0.657231	419.714	2378.2	1860.33	1482.3	6152.7
PHAS10	LG5:3026204-3026616	LG5	3026204	412	UGAGAUAUUAGAAAAAAUUAAA	0	8.27802	0	0	18.4508	17.7113	1.15606	2.95754	308.992	2491.79	1516.3	1542.52	5908.16
PHAS11	LG3:8276502-8276816	LG3	8276502	314	UGAUAUAUUGGAGAAAACUGAA	0	0	0	0	15.0961	0	0	0	483.443	2162.97	1602.15	1484.05	5747.71
PHAS12	LG1:7085527-7085819	LG1	7085527	292	UGAGAUGUCGGAGAGAACCAAA	4.04477	2.43471	0	1.90026	17.1928	1.96792	0.578028	2.30031	225.95	2222.75	1872.47	1118.42	5470.01
PHAS13	LG7:15083542-15083879	LG7	15083542	337	UAAAACAUUGGAGGAAAUUAAA	0	1.94777	0	0	16.3542	0.491981	0	0	294.186	2613.36	1553.01	976.234	5455.58
PHAS14	LG7:10331379-10331924	LG7	10331379	545	UGAAAUAUUGGAGGCAACUAAA	0	1.46148	0.370256	0	11.5318	0.245991	2.31211	0.657231	171.234	1945.07	1902.2	1111.8	5146.89
PHAS15	LG4:13447327-13447930	LG4	13447327	603	UGAGAUAGUGGAGGAAACUAAU	9.10073	14.6083	3.33231	5.70077	28.9343	12.2995	11.5606	16.1022	136.471	2077.27	1174.29	894.368	4384.04
PHAS16	LG1:14810184-14810494	LG1	14810184	310	UGAGAUGGUGGGGGCAACUAAA	71.7947	37.9815	117.741	79.8108	32.7083	627.522	87.5712	328.615	147.093	1097.09	950.493	615.224	4193.65
PHAS17	LG6:1751989-1752619	LG6	1751989	630	UGAGAUUUUAGAGGAAAUUAAU	2.02239	5.84331	0	0	6.7094	2.45991	0	0	214.363	1189.76	1385.24	1275.38	4081.78
PHAS18	LG6:38614676-38615049	LG6	38614676	373	UGAGGUAUUGGAAAAGACUAAG	0	0	0	0	25.9989	0	0	0	187.97	1479.07	1360.06	999.624	4052.72
PHAS19	LG6:7920006-7920334	LG6	7920006	328	UGAAAUAUUGGAAAUAACUAAA	34.3806	12.1736	3.33231	1.90026	38.9984	22.6311	2.31211	9.52985	107.503	768.597	1410.11	1392.33	3803.81
PHAS20	LG5:26704875-26705645	LG5	26704875	770	UGAGAUAUUAGAGAAUAUUAAA	0	1.46083	0	0	5.45139	1.47594	0	0.328615	123.597	1570.41	1177.12	677.085	3556.93
PHAS21	LG3:7880952-7881507	LG3	7880952	555	UAAAAUAUUGGAGAAAACUAAU	222.417	55.53	27.037	33.5458	245.676	150.893	45.372	28.9387	159.982	1051.38	796.722	669.451	3486.94
PHAS22	LG5:21932869-21933364	LG5	21932869	495	UGAGAUAUUGGAGGAUAUUGAA	0	11.1997	4.44307	3.80051	41.0951	27.5957	2.89014	2.30031	168.014	1204.05	1055.42	952.126	3472.93
PHAS23	LG3:27322442-27323141	LG3	27322442	699	UGUGGUAUUGAAGGAAACUAAA	31.9425	37.0025	16.0444	14.8853	33.4739	23.9021	23.9079	6.68162	88.958	1730.8	855.147	430.171	3292.91
PHAS24	LG7:20494813-20495361	LG7	20494813	548	UAAGGUAUUGGAGGUAACUAAA	0	0.486942	0	0	35.2243	0	0	0	131	1219.33	1100.97	762.337	3249.34
PHAS25	LG6:443210-443727	LG6	443210	517	AGAGAUGUUGGGGGAAACCGUA	0	3.40859	0	0	23.4829	22.1392	0	4.272	155.14	1344.1	987.606	695.038	3235.19
PHAS26	LG1:5286479-5286816	LG1	5286479	337	UGAGAUAUUGAAAGAAAUUAAC	1.01119	2.43471	0	0	15.5155	0	0	0	131.321	1443.53	926.525	646.924	3167.26
PHAS27	LG1:13821445-13822119	LG1	13821445	674	GUAGAUAUUGGAGUAAACUGAA	10.1119	14.1213	9.99692	13.3018	35.2243	18.6953	12.1386	8.544	183.464	1241.25	873.939	662.313	3083.1
PHAS28	LG2:12584952-12585292	LG2	12584952	340	AGAAGUAUUGGAGGGAACUAAC	0	0.973884	0	0	42.9122	0.491981	0	0	102.032	830.045	1094.3	989.776	3060.53
PHAS29	LG3:6580020-6580654	LG3	6580020	634	UGCGAUAUUGAAAGAAACUAAA	0	2.43471	0	0	9.64476	1.47594	0	0.657231	153.208	1163.19	1010.26	673.392	3014.26
PHAS30	LG7:15402147-15402807	LG7	15402147	660	UGGGAUAGUGGAGUAAAUUAAA	60.6716	42.364	9.99692	5.70077	110.915	98.3962	83.236	20.0455	123.918	1203.71	655.505	348.699	2763.16
PHAS31	LG7:18574168-18574487	LG7	18574168	319	UGAGGUAUUGGAGUAAACUACA	0	0.973884	0	0	5.45139	0	0	0	90.1225	1278.78	880.412	493.657	2749.4
PHAS32	LG1:6687930-6688185	LG1	6687930	255	UAUAAUAUUGGAGGAAACUAAU	30.8414	22.8051	4.81333	11.4015	41.0951	23.1231	29.7684	9.52985	172.306	869.238	721.743	616.25	2552.92
PHAS33	LG6:36917261-36917586	LG6	36917261	325	UGAGAUAAUGGAGUAAAUUAAA	0	3.89554	0	0	21.3862	0.491981	1.73408	0.985846	101.066	927.365	886.681	549.055	2492.66
PHAS34	LG5:5774492-5774856	LG5	5774492	364	UGAGAUAAUGGAGAAAACUAAC	192.127	50.642	33.3231	41.8057	236.926	456.067	264.737	38.7766	323.154	409.416	219.496	218.206	2484.68
PHAS35	LG5:24425358-24425917	LG5	24425358	559	UUAAAUGUUGGAGAAAACCAUA	0	1.7043	1.66615	1.90026	15.0961	9.83962	1.15606	1.31446	83.0415	1092.78	761.183	439.182	2408.86
PHAS36	LG5:4125555-4125929	LG5	4125555	374	UUAGAUAUUAGAGAAAAUUAAU	0	0.486942	0	0	10.9028	0.491981	0	0	47.6362	605.843	1135.25	594.604	2395.22
PHAS37	LG4:13467370-13468161	LG4	13467370	791	UGAGAUAUUAGAAAAAACUAAC	1.01119	5.35636	0.555384	0	39.1032	5.1658	3.03465	2.79323	111.044	930.576	706.878	580.139	2385.66
PHAS38	LG4:21818275-21818763	LG4	21818275	488	UGAGUUAUUGGAGGGAAUUAAA	25.2798	47.8421	21.1046	44.656	65.0113	30.9128	59.6332	11.9945	105.583	808.001	636.216	379.342	2235.58
PHAS39	unanchored:5292288-5292793	unanchored	5292288	505	UGAGAUAAUGGAGAGAACUAAA	1.01119	0.486942	0	1.90026	27.6763	0	0	0.985846	90.1225	677.587	748.744	618.61	2167.12
PHAS40	LG2:13092914-13093200	LG2	13092914	286	UGAAAUAUUGGUAGAAAUUAAG	5.05596	4.54479	0	0	21.0516	7.54371	3.46817	2.62892	134.639	720.754	530.487	647.027	2077.2
PHAS41	LG7:1497073-1497959	LG7	1497073	886	UAAAAUAUUGGAGGAAACUAAC	0	0.486942	0	0	7.54807	0	0	0	73.3855	799.819	768.312	411.791	2061.34
PHAS42	LG3:8617770-8618169	LG3	8617770	399	UAAGAUAGUAGAGGAAACUAAA	0.337064	1.33909	0	0	3.3547	0	0	0.164308	111.366	841.947	593.717	456.15	2008.37
PHAS43	LG7:270724-271221	LG7	270724	497	CAAGGUAUUGGAGUAAACUAUA	3.03358	0.486942	0	0	5.45139	0.491981	1.15606	0	101.066	798.49	548.513	549.055	2007.74
PHAS44	LG3:29111037-29111451	LG3	29111037	414	UAAGAUAUUGGAAUAUACUAAA	0	0	0	0	2.93536	0	0	0	67.5919	970.544	490.264	294.327	1825.66
PHAS45	LG1:5364720-5364942	LG1	5364720	222	UGAGAUGUUGGAGGCAAUUAAA	0	2.92165	0	0	11.5318	0	1.15606	0.985846	43.4519	788.858	610.403	348.699	1808.01
PHAS46	LG5:23532749-23533486	LG5	23532749	737	UGAGAUAUUGGAAAAAAACUUA	11.9441	25.4423	4.21787	15.251	24.508	9.18584	21.7794	2.45939	78.5603	695.118	544.933	374.328	1807.73
PHAS47	LG7:4234544-4234959	LG7	4234544	415	UGAGCCAUUGGAUGAAAUUAAA	0	0	0	0	20.9669	0	0	0.328615	92.0537	651.68	636.493	371.781	1773.3
PHAS48	LG6:306936-307422	LG6	306936	486	UGAGAUACUAGAAGAAAUUAAA	0	1.46083	0	0	9.01576	0.491981	0.578028	0	70.1668	620.092	607.141	422.932	1731.88
PHAS49	LG1:19815986-19816348	LG1	19815986	362	UAAAAUAUCAGAGGAAAUUAAA	5.05596	15.5821	2.22154	1.90026	18.6605	19.4333	2.31211	5.42216	98.4911	422.496	562.772	466.573	1620.92
PHAS50	LG7:3439232-3439638	LG7	3439232	406	UUAGAUAUUGGAGGUAGUUAAA	8.08954	35.0598	5.55384	5.70077	36.063	28.0429	15.0287	6.57231	85.6164	526.127	476.308	379.168	1607.33
PHAS51	LG5:7534032-7534626	LG5	7534032	594	UAGAAUAUUGGAGGAAACUAAA	32.3582	18.0169	6.66461	9.50129	14.8865	14.5134	10.9825	3.28615	67.27	521.144	497.848	324.385	1520.86
PHAS52	LG3:8506549-8506912	LG3	8506549	363	UGAGAUAAUGGAGGAAACUAAU	0	0.486942	0	0	10.0641	0	0	0	37.3365	534.43	487.533	446.876	1516.73
PHAS53	LG5:5914924-5915363	LG5	5914924	439	UGAGAUACUUGAGGAAACUGAA	0	0	0	0	12.9995	0	0	0	34.1178	385.959	724.777	320.692	1478.55
PHAS54	LG5:14344883-14345281	LG5	14344883	398	UGAGAUGUUGGAGGUUAUUAAA	0	2.92165	2.22154	9.50129	5.45139	1.96792	2.31211	0.657231	51.8205	657.326	438.689	261.909	1434.78
PHAS55	LG5:4680718-4681277	LG5	4680718	559	CAAGAUAUUGGAGCAAACUAAU	118.647	79.8585	29.9908	24.7033	57.6589	66.1715	142.195	20.1551	64.2659	326.504	297.232	185.993	1413.38
PHAS56	LG1:4478975-4479531	LG1	4478975	556	UGAGAUAUUGGAGCAAACUAUA	5.05596	3.08397	1.11077	1.90026	44.4498	4.42783	1.73408	4.68277	36.6927	601.857	455.967	248.367	1409.33
PHAS57	LG2:18021313-18021741	LG2	18021313	428	CAAGAUACUGGAGUAAAUUAAA	7.07835	7.30413	3.33231	3.80051	30.6116	47.7222	8.67042	3.61477	65.017	774.575	293.066	163.424	1408.22
PHAS58	LG7:205259-205669	LG7	205259	410	CGAGAUAGUGGAGAAAACUUAA	0	0	0	0	3.3547	0.491981	0	0	40.5551	579.935	420.789	303.97	1349.1
PHAS59	LG3:20794660-20794910	LG3	20794660	250	UUAGAUAUUAGAGGAUAUUAAA	0	0	0	0	6.7094	0	0	0.328615	55.361	587.464	402.283	252.984	1305.13
PHAS60	unanchored:2269953-2270441	unanchored	2269953	488	UGAGAUGUUGGAGAACACUAAA	4.04477	11.6866	1.11077	3.80051	26.8376	20.1712	0.578028	5.58646	33.4741	453.718	425.34	304.688	1291.04
PHAS61	LG5:26894363-26894744	LG5	26894363	381	UAGGAUAGUGGAGGAAAUUAAU	7.07835	5.84331	1.11077	3.80051	13.4188	1.96792	1.15606	2.95754	40.5551	562.663	405.317	216.052	1261.92
PHAS62	LG6:29560839-29561524	LG6	29560839	685	UGAGAUAAUGGAGGGAAUUAAA	26.291	46.2595	6.10923	24.7033	85.5448	101.84	36.5603	10.0228	85.9383	269.053	301.582	235.595	1229.5
PHAS63	LG3:24984603-24985029	LG3	24984603	426	CGAGAUAUUGGGAGAAACUGAA	1.01119	15.0952	0	0	18.0315	7.8717	2.31211	6.57231	50.8549	375.33	399.249	344.698	1221.03
PHAS64	LG3:8285338-8285822	LG3	8285338	484	UGAAAUAUUGAAGGAAACUAAA	25.3761	21.9336	10.5523	8.07609	30.1602	15.1319	16.7237	6.3118	69.3395	296.999	333.601	374.247	1208.45
PHAS65	LG1:7266251-7266716	LG1	7266251	465	UAAAGUAUUGGAGGAAAUUAAA	5.05596	18.9907	3.33231	0	32.7083	15.7434	4.62422	7.55816	62.442	354.848	326.033	318.045	1149.38
PHAS66	LG6:38481992-38482553	LG6	38481992	561	UGAAAUAUGGGGGGAAAUUAAA	25.0832	37.1293	11.1077	15.8355	40.0748	18.9705	45.844	10.8929	76.876	366.385	290.522	210.19	1148.91
PHAS67	LG6:27282700-27283208	LG6	27282700	508	UGAAAUAUUGGAGAAAAUUAAC	0	0	0	0	2.93536	0	0	0	59.8671	450.064	366.484	267.141	1146.49
PHAS68	LG5:10654451-10654917	LG5	10654451	466	UCAGGUAUUAGAGGAAAUUAAA	1.01119	9.73884	3.33231	0	11.3221	7.37972	3.46817	4.60062	48.9237	611.157	275.47	166.809	1143.21
PHAS69	LG7:17883432-17883696	LG7	17883432	264	UGUGAUAUUGGAGAAAACUAAU	0	0.486942	0	0	2.09669	0.983962	0	0	28.3242	475.64	385.142	236.364	1129.04
PHAS70	LG6:28732283-28732603	LG6	28732283	320	UAAGAUAUUGGAGGAUACUUAA	0	0.486942	0	0	17.1928	0	0.578028	0	43.1301	376.991	370.428	316.384	1125.19
PHAS71	LG7:14654183-14654545	LG7	14654183	362	UGAAGUAUUGGAGGAAAUUAAA	0	0	0	0	5.87072	0	0	0	34.1178	352.744	405.924	284.376	1083.03
PHAS72	LG5:5798567-5798796	LG5	5798567	229	UGAGAUAUACGAGGAAAUUAAA	0	0	0	0	2.51602	0	0.578028	0	43.1301	255.756	401.373	350.238	1053.59
PHAS73	LG1:2281105-2281681	LG1	2281105	576	UGAGGUAUUAGAAGGAAUUAAA	1.01119	0.486942	0	1.90026	9.85443	2.45991	2.89014	0	44.4175	384.299	356.271	245.495	1049.09
PHAS74	LG3:21695761-21696110	LG3	21695761	349	UGAGAUACUGGUGGAAAUUAAC	37.4141	9.73884	3.33231	0	122.447	189.413	13.2946	18.4025	155.14	223.006	165.126	109.565	1046.88
PHAS75	LG6:5900267-5900517	LG6	5900267	250	UGAGAUUUUGGAGAAAACUAAU	11.1231	42.364	6.66461	9.50129	59.1266	51.658	61.271	9.52985	24.4618	180.026	252.413	331.772	1039.91
PHAS76	LG5:4509181-4509709	LG5	4509181	528	AGAGAUAUUAGAGGUAAUUAAA	6.06716	3.40859	0	1.90026	3.3547	0.491981	0	0	39.2677	420.503	398.036	165.578	1038.61
PHAS77	LG3:5661742-5662166	LG3	5661742	424	UAACAUAUUAGAGGAAAUUAAA	14.1567	23.3732	12.2185	0	33.1277	27.059	6.35831	7.88677	58.9015	364.701	302.167	162.5	1012.45
PHAS78	LG7:965276-965645	LG7	965276	369	UAGGAUAUUGAAGGAAAUUAAA	0	0.486942	0	0	15.5155	0	0	0	56.0047	310.893	322.494	300.072	1005.47
PHAS79	LG1:1660193-1660463	LG1	1660193	270	UAAGAUAUUUGAGAAAAUUAAA	0	0	0	0	4.61271	0	0	0	49.5674	378.918	333.112	230.825	997.034
PHAS80	LG6:7835492-7835923	LG6	7835492	431	UGAGAUAUUAGAAGAAAUUAAU	1.01119	4.38248	0	0	21.8055	4.42783	0	2.30031	41.8426	314.215	323.707	277.605	991.297
PHAS81	LG6:34004978-34005453	LG6	34004978	475	UGAGAUGUUGGAGAAAACUAAU	73.8171	20.9385	11.1077	3.80051	62.9006	68.8774	51.4445	14.4591	97.2036	237.156	173.534	160.038	975.277
PHAS82	LG2:7346089-7346341	LG2	7346089	252	UGAGAUAUUGGAGAAAACUAUG	0	0	0	0	4.19337	0	0	0	23.8181	346.101	358.293	238.211	970.616
PHAS83	LG3:22655682-22656307	LG3	22655682	625	UGAGAUGUUGGUAGAAACUAAG	5.12574	7.31774	0.791145	1.82843	8.6398	8.35686	5.42785	3.53515	42.7392	334.35	305.454	230.52	954.085
PHAS84	LG2:16992361-16992649	LG2	16992361	288	UAAGAUAUUGGACUAAACUAAU	4.04477	17.5299	0	0	20.5475	32.9627	6.35831	11.5015	83.6852	271.256	265.559	239.237	952.683
PHAS85	LG5:6305783-6306073	LG5	6305783	290	UAAGAUUUUGGAGGAAAACUGA	1.01119	8.76496	0	0	14.2575	46.7382	1.73408	4.60062	55.361	237.156	310.662	272.373	952.658
PHAS86	LG5:5776705-5777137	LG5	5776705	432	UGAGAUAAUGGAGAAAACUAAC	7.92101	11.2808	2.22154	4.75064	20.3379	15.3334	8.28507	5.03877	50.7476	403.895	243.008	167.322	940.142
PHAS87	LG6:7212176-7212740	LG6	7212176	564	UAAGAUAUUAGAAGAAAUUAAA	12.1343	14.377	1.11077	0	18.4158	12.0535	7.51436	1.64308	34.4397	306.914	294.462	221.51	924.573
PHAS88	LG5:3205170-3205775	LG5	3205170	605	UGAGAUAUUAGAGUACAUUAAA	0	7.30413	3.33231	0	16.7735	12.7915	1.15606	2.62892	36.049	326.836	278.229	225.285	910.386
PHAS89	LG6:35091599-35092079	LG6	35091599	480	UAAGAUAUUUGAGGGAAACUAA	7.07835	24.2984	8.05307	13.6819	26.7328	23.5987	11.7725	8.20991	53.6873	291.307	246.942	194.457	909.819
PHAS90	LG2:5179056-5179321	LG2	5179056	265	UGUGAUAUUGGAAGAAACUACC	2.02239	4.86942	0	0	6.7094	14.7594	0	3.61477	34.1178	400.574	270.616	171.118	908.401
PHAS91	LG1:14776240-14776625	LG1	14776240	385	UGAGAUAUUGAAGAAAACUAUA	2.02239	10.2258	2.22154	1.90026	14.2575	10.8236	3.46817	11.5015	33.4741	356.066	257.57	190.815	894.346
PHAS92	LG1:14389579-14389915	LG1	14389579	336	UAGGAUAUUGGAUGAAACUACU	0	0	0	0	3.77404	0	0.578028	0	45.0613	358.391	298.53	184.66	890.994
PHAS93	LG6:38604483-38605009	LG6	38604483	526	UGAGGUAUUGGACAAAAAUAAA	0	0.973884	0	0	6.7094	0.491981	0	0	30.8992	256.642	325.831	268.577	890.125
PHAS94	LG6:334673-335160	LG6	334673	487	UGAGAUGUUGUAGGAAACCAUA	31.9248	10.6779	2.69758	2.44319	24.3166	19.8725	4.12877	3.4622	28.9066	225.847	302.89	230.711	887.878
PHAS95	LG1:1915440-1915732	LG1	1915440	292	UGAGGUAUUAGAAGAUACUAAA	81.9066	120.154	19.9938	67.0368	63.4256	64.8389	73.8993	16.6488	82.7068	124.594	81.7312	80.9749	877.911
PHAS96	LG4:2761804-2762204	LG4	2761804	400	UAAAAUAUUAGAGGAAAUUAAU	2.02239	1.94777	0	0	8.80609	0	0	0	41.1989	218.555	279.11	309.613	861.253
PHAS97	LG1:14767137-14767383	LG1	14767137	246	UGAGACAUUGGAGAAAACCAUU	58.6492	33.1121	11.1077	3.80051	191.218	222.376	32.3696	21.6886	73.3855	75.7304	76.452	60.9377	860.827
PHAS98	LG3:17520055-17520271	LG3	17520055	216	UUAGAUAUUGGAGAAAAUUAAA	0	0	0	0	1.25801	0.737972	0	0	31.8648	320.027	306.566	193.585	854.039
PHAS99	LG3:21160370-21160785	LG3	21160370	415	UCAGAUAUUGGGAGAAAUUAAC	0	2.67818	0	0	7.54807	3.93585	0.578028	3.28615	29.0599	342.305	274.011	185.554	848.956
PHAS100	LG7:9435906-9436246	LG7	9435906	340	UGAGAUGUUGGGGAAAAUUAAA	0	0	0	0	10.4834	0	0	0	34.7615	200.619	287.403	314.742	848.009
PHAS101	LG6:5009093-5009432	LG6	5009093	339	UGAGGUCUUAGAAGAAACUAAA	2.02239	6.33025	2.22154	0	5.03205	2.45991	0.578028	0.657231	48.9237	254.427	281.74	220.668	825.061
PHAS102	LG2:16697276-16697645	LG2	16697276	369	UGAGAUGUUGAUGAAAACCAAA	0	0	0	0	4.61271	0.491981	0	0	23.8181	293.621	265.762	215.436	803.742
PHAS103	LG1:5349114-5349309	LG1	5349114	195	UAAGAUAUGGGAGAAAACUAUG	0	1.94777	0	0	4.19337	1.47594	0.578028	1.64308	30.2554	328.331	263.638	170.102	802.165
PHAS104	LG7:3028301-3028812	LG7	3028301	511	UAAGAUGUUGGAGUAAAUUGAA	0	8.76496	0	0	10.0641	6.39576	2.31211	0.985846	30.2554	225.198	277.29	216.667	777.934
PHAS105	LG3:8242139-8242549	LG3	8242139	410	UGGGAUAUUGGAAGUAACUAAU	4.04477	8.76496	0	1.90026	10.4834	10.8236	1.73408	7.55816	25.1056	212.576	245.739	238.211	766.941
PHAS106	LG5:10597976-10598299	LG5	10597976	323	UGAGGUAUUAGAGGAAACUAAA	6.06716	3.40859	3.33231	0	60.3846	1.47594	2.89014	0	20.7067	284.875	232.794	150.329	766.263
PHAS107	LG7:2517096-2517325	LG7	2517096	229	UAAGAUAUUAGAGGAUACUAAA	2.02239	0	0	0	2.09669	0	0	0	7.08106	439.103	193.254	100.332	743.889
PHAS108	LG3:221405-221553	LG3	221405	148	UGAGAUAUUGGAGAAAACUUAA	0	0.973884	0	0	5.87072	0.491981	0.578028	0.328615	18.996	403.895	222.985	81.8658	735.985
PHAS109	LG1:18140550-18140817	LG1	18140550	267	UGAGGCAUUGGAGAAAAUUAAA	0	0.973884	0	0	4.19337	0	0	0.328615	37.3365	209.255	257.469	221.592	731.148
PHAS110	LG6:31271892-31272157	LG6	31271892	265	UGAGAUAUUGGAGUAAAUUGAG	0	4.38248	0	0	6.29006	2.95189	2.31211	1.97169	37.3365	249.777	222.682	195.739	723.443
PHAS111	LG5:14180923-14181469	LG5	14180923	546	UGAGAUAUUGGAUGAGAUUAAA	0	7.5476	0	1.90026	2.30636	0.245991	0.578028	0.164308	27.6805	351.083	199.746	116.951	708.203
PHAS112	LG3:6644019-6644339	LG3	6644019	320	UAAAAUGUUUGAGGAAACUAAA	0	0.486942	0	0	2.09669	0.573978	0	0	27.6805	189.492	247.862	195.739	663.932
PHAS113	LG6:5896514-5896830	LG6	5896514	316	UGAGAUCUUAGAGAAAACUAAA	1.01119	0	0	0	2.51602	0	0	0	26.393	237.156	223.288	170.502	660.867
PHAS114	LG4:24781067-24781391	LG4	24781067	324	UGAGAUAUUGGAAAUAAUUAAA	1.01119	0.973884	0	1.90026	2.09669	0.491981	0	0.328615	14.8058	298.603	214.086	115.105	649.402
PHAS115	LG5:3501678-3502064	LG5	3501678	386	UAAGAUAUUGGAAGAAACUAGU	0	0.973884	0	0	6.29006	0.491981	0	0	12.8746	170.393	224.502	230.825	646.35
PHAS116	LG5:3053911-3054369	LG5	3053911	458	UGGGAUAUUGGAAUAAGCUAAA	12.1343	13.6344	0	0	12.1608	7.37972	9.24845	2.62892	28.968	206.93	214.415	135.494	642.993
PHAS117	LG5:22561180-22561695	LG5	22561180	515	UAAGAUAUUCGAGAAAACUAAU	23.2574	37.0076	5.55384	9.50129	36.9017	21.6472	30.6355	4.92923	60.8327	165.411	121.959	113.258	630.895
PHAS118	LG4:21967578-21968124	LG4	21967578	546	UGAGAUAUUGGAGAAAAUUAUU	6.0166	15.0952	2.77692	0.950129	23.8603	34.4223	5.05774	10.2254	45.5655	155.292	176.932	154.273	630.466
PHAS119	LG4:13997526-13997866	LG4	13997526	340	UAAAAUGUUGGAGGAAAUUAAA	0	0.486942	0	0	4.61271	0.491981	0	0	40.5551	219.219	195.984	165.27	626.621
PHAS120	LG4:6690834-6691148	LG4	6690834	314	UUAAAUAUUGGAGGCAAUUAAA	1.01119	9.73884	0	5.70077	27.2569	18.6953	12.1386	2.62892	43.7738	161.757	169.893	169.887	622.482
PHAS121	LG1:10189588-10189936	LG1	10189588	348	UGAGAUACUGGAGCCAAUUAAA	13.1455	22.3993	2.22154	0.950129	7.54807	11.8075	2.31211	5.91508	34.4397	191.651	167.77	157.576	617.736
PHAS122	LG7:22424401-22424750	LG7	22424401	349	CGAGAUAUUGGCAAAAACUAAA	5.05596	3.40859	1.11077	0	9.64476	16.2354	1.15606	11.8302	12.8746	224.534	203.265	123.722	612.837
PHAS123	LG5:5001365-5001705	LG5	5001365	340	UGAGAUUUUGGAGAAAAUUUAA	0	4.38248	0	0	5.03205	4.91981	0	1.97169	16.0933	221.877	189.613	160.038	603.927
PHAS124	unanchored:1943937-1944339	unanchored	1943937	402	UAAGAUGUUGGAGGAAACAAAA	0	3.89554	0	3.80051	12.1608	3.93585	0.578028	2.62892	21.8869	153.182	203.872	195.739	601.68
PHAS125	LG6:34397144-34397506	LG6	34397144	362	CAAGAUAUUGGAGUAAACUAAA	3.03358	0.486942	1.11077	0	4.19337	0	0	0	22.5306	258.413	171.714	135.417	596.899
PHAS126	LG4:23363786-23364041	LG4	23363786	255	UGAAAUAUUUGAGGAAACUAAA	0	1.46083	0	0	4.19337	0	0	0	28.3242	186.669	216.007	158.807	595.462
PHAS127	LG4:26930588-26931024	LG4	26930588	436	UAAAAUGUUGGAGGAAACUAAU	0	1.94777	7.77538	0	5.87072	6.39576	0.578028	0.985846	24.4618	224.091	201.849	118.9	592.856
PHAS128	LG7:9965373-9965730	LG7	9965373	357	UGAGAUAUUGGAUUGUACUAAA	0	0.486942	0	0	1.67735	0	0	0	20.5994	239.149	177.478	149.574	588.964
PHAS129	LG1:6377420-6377680	LG1	6377420	260	UGGGAUAUUGAAGCAAACUAAA	0	0	0	0	0	0	0	0	18.6839	263.412	208.755	95.6277	586.478
PHAS130	LG4:14467915-14468327	LG4	14467915	412	UAAGAUAUCGAAGAAAACUAAA	6.06716	2.43471	1.85128	2.85039	14.9564	13.8985	1.34873	2.08123	29.2898	188.938	194.568	127.415	585.7
PHAS131	LG7:2894005-2894317	LG7	2894005	312	UGAGAUAUUGAGGGAAACUAAG	0	0.973884	0	0	9.64476	0	0	0	27.0368	199.955	203.872	142.188	583.67
PHAS132	LG4:25375162-25375379	LG4	25375162	217	AGAGAUAUUGGAGUCAACCAAA	0	0.486942	0	0	3.77404	1.96792	0	0.985846	17.3808	251.77	166.86	108.949	552.174
PHAS133	LG4:22004933-22005392	LG4	22004933	459	UGAGACAUCGGAAGAAACUAAA	25.0446	19.3977	1.39315	7.87787	17.9679	15.0298	15.7987	3.66766	27.7968	173.452	123.067	116.252	546.745
PHAS134	LG3:7888049-7888529	LG3	7888049	480	UAUGAUAUUGGAGAAAACUAAC	49.0941	30.5864	12.4578	6.25672	30.4882	27.3834	19.842	12.0983	29.5675	138.247	107.813	82.8883	546.722
PHAS135	LG1:4520640-4520920	LG1	4520640	280	CGAGACAUUGGUGAGAACUAAA	5.05596	6.81719	6.66461	3.80051	17.6122	13.2835	5.78028	8.544	25.1056	150.132	162.511	134.391	539.698
PHAS136	LG3:590980-591177	LG3	590980	197	UAAGAUGUUGGAGAAAAUUAUA	0	0.973884	0	0	0.838675	0.491981	0	0	13.5184	171.058	207.513	144.035	538.428
PHAS137	LG7:19198419-19198711	LG7	19198419	292	UAGGAUAUUAGGGGAAAUUAAA	0	0	0	0	6.29006	0	0	0	22.5306	185.34	183.849	134.186	532.196
PHAS138	LG6:32047694-32047963	LG6	32047694	269	UGAGAUAUUGGAGUAAAUUAAA	19.2127	25.321	3.33231	3.80051	48.2238	39.3585	26.5893	11.8302	38.6239	106.953	103.048	92.3298	518.623
PHAS139	LG7:14121880-14122286	LG7	14121880	406	UGAGAUAUUAGAGAAAAUUAAU	2.02239	6.81719	0	0	4.61271	2.95189	3.46817	1.64308	13.1965	188.064	186.423	101.747	510.946
PHAS140	LG2:9355354-9355598	LG2	9355354	244	UGAGCUAUUGGAAGAAAUUAAU	2.02239	1.7043	0	0	5.10194	1.31195	2.50479	0.602462	17.1662	131.642	189.107	152.498	503.662
PHAS141	LG4:18079221-18080494	LG4	18079221	1273	UGAUAUAUUGGAGGAAGUUAAA	3.85096	18.7726	1.15705	0.11178	17.5183	17.7455	13.1949	8.95263	37.9708	136.004	132.277	107.124	494.679
PHAS142	LG1:8199081-8199542	LG1	8199081	461	UAAAAUAUUGGAAGAAAUUAAA	0	2.43471	0	0	5.45139	0	0	0	25.1056	140.168	161.399	158.5	493.057
PHAS143	LG5:10639588-10639943	LG5	10639588	355	UGAGAUGUUGGAGAUAAUUAAA	14.1567	7.30413	2.22154	0	7.54807	2.45991	4.0462	3.28615	21.2432	157.107	164.129	104.794	488.297
PHAS144	LG3:24009989-24010555	LG3	24009989	566	UGAGAUAUUGGUGAGAAUUAAU	47.1234	16.7561	30.4116	21.7738	66.7052	29.3369	16.1837	3.13461	42.6897	70.6497	61.9022	73.473	480.14
PHAS145	LG6:31201058-31201561	LG6	31201058	503	UGAGAUAUUGGAGUCAAUUGAG	14.6623	12.904	5.55384	0	15.9348	15.2514	17.3408	2.30031	18.0245	156.111	122.566	97.1002	477.749
PHAS146	LG1:15347960-15348238	LG1	15347960	278	UGAAAUAUUGGUAGAAACUAAU	0	0	0	0	0.838675	0	0	0.328615	21.565	161.757	166.152	121.26	471.901
PHAS147	LG6:28787371-28787804	LG6	28787371	433	UUAGAUAAUGGAGGGAGCUAAA	0	1.94777	0	0	2.51602	0.491981	0	0.328615	21.2432	152.125	183.242	109.565	471.459
PHAS148	LG5:10594823-10595209	LG5	10594823	386	CAAGGUAUUAGAGGAAACUAAA	0	1.46083	0	0	2.93536	0.491981	0	0	19.9557	217.891	145.016	79.4036	467.154
PHAS149	LG3:4020783-4021074	LG3	4020783	291	UGAGAAAUUGGAGAAAACUAAA	0	0.486942	0	0	1.67735	0	0	0	18.0245	226.527	129.24	88.0211	463.977
PHAS150	LG5:691852-692306	LG5	691852	454	UAAGAUAUUGGAGGACACUAAA	7.07835	17.5299	2.22154	0	28.9343	55.1019	9.24845	10.5157	46.9925	112.931	84.3833	70.1707	445.108
PHAS151	LG1:5945328-5945668	LG1	5945328	340	UAAGAUAUUGGAGAAAAUUAAA	0	2.43471	0	1.90026	7.12874	0	0.578028	0.328615	8.36852	193.312	135.611	89.5599	439.222
PHAS152	LG4:24806592-24806866	LG4	24806592	274	UGAGAUAUUGGAAAUAAUUAAA	0	0	0	0	2.09669	0	0	0.328615	21.8869	161.027	157.394	96.2692	439.002
PHAS153	LG6:28994166-28994384	LG6	28994166	218	UGAGAUAAUGGAAAAAAUUAAC	0	0	0	0	2.09669	0	0	0	15.4496	177.368	141.578	84.3279	420.82
PHAS154	LG5:11059304-11059616	LG5	11059304	312	UGAGAUAUUGUAAGAAACUAAU	3.03358	4.86942	0	3.80051	5.45139	4.42783	1.15606	3.61477	15.4496	136.846	128.634	113.258	420.541
PHAS155	LG5:2707564-2707974	LG5	2707564	410	UGGAAUGUUGGAGGAAACUAAG	0	0.486942	0	0	5.87072	2.45991	0	0.657231	15.4496	157.439	137.735	95.4075	415.506
PHAS156	LG3:8242848-8243180	LG3	8242848	332	UGGGAUAUUGGAAGUAACUAAU	1.01119	5.35636	0	1.90026	7.12874	1.96792	1.73408	1.97169	26.393	166.075	100.116	97.8696	411.524
PHAS157	LG7:2893253-2893535	LG7	2893253	282	UGAGAUAUUGUAGGAAACUACC	34.3806	22.3993	1.11077	11.4015	18.0315	18.8921	28.3234	5.99723	29.1825	93.8436	79.4251	65.2171	408.205
PHAS158	LG3:2254320-2254824	LG3	2254320	504	UUAAAUAUUGGAGGAAACUAAA	35.021	15.3608	2.22154	5.70077	32.6949	25.1359	6.93634	3.61477	23.7289	109.059	85.1975	58.3308	403.002
PHAS159	LG2:11525421-11525948	LG2	11525421	527	UGAGAUAUUGGAUAAAACUUAA	0	0.486942	0	0	6.7094	0	0.578028	0	15.4496	138.175	133.488	106.487	401.373
PHAS160	LG3:1883160-1883570	LG3	1883160	410	UGAGGUAUUGGGGGAAACUAUA	0	0.973884	0	0	17.6122	0	0	0	12.2309	116.253	122.869	121.875	391.814
PHAS161	LG3:27081355-27081639	LG3	27081355	284	UAAAAUAUUGGAGAAAAUUAAA	7.07835	40.9031	3.33231	22.8031	23.4829	26.075	16.7628	7.55816	32.8304	69.7516	64.3168	57.86	372.755
PHAS162	LG7:14078091-14078429	LG7	14078091	338	UUAGAUAUUGAAAGAAACUAAU	1.01119	0.973884	0	0	16.3542	0	0	0.328615	14.1621	122.896	121.959	94.1764	371.861
PHAS163	LG1:5896299-5896686	LG1	5896299	387	UAAGAUGUUAGAGGAAACUAAA	0	0	0	0	2.51602	0	0	0	16.737	86.3592	131.667	133.694	370.973
PHAS164	LG5:4788735-4788993	LG5	4788735	258	UAAAAUGUUAGAGGAAAUUAAA	3.03358	5.84331	1.11077	1.90026	2.51602	0.491981	0	0.657231	10.2997	182.683	110.431	51.7731	370.74
PHAS165	LG5:8873592-8873989	LG5	8873592	397	UAAGAUAUUGAAAGAAAACUAA	4.88743	7.14182	0.555384	4.43393	7.82763	4.75582	4.52789	2.35508	15.7714	136.735	110.33	68.2068	367.528
PHAS166	LG3:7129449-7129789	LG3	7129449	340	UGAGAUAUUAGAAGAAACUAAG	5.05596	6.81719	2.22154	5.70077	6.7094	5.41179	1.15606	3.61477	14.8058	121.567	106.79	86.79	366.641
PHAS167	LG3:2194484-2194705	LG3	2194484	221	UGGGAUAAUGGAGUAAAUUAAA	3.03358	0.973884	0	0	0	0	0	0	14.1621	172.718	109.217	63.3998	363.505
PHAS168	LG7:13995869-13996074	LG7	13995869	205	UAAAAUAUUGGAAGAAAUUGAA	0	0.973884	0	0	1.95691	0.163994	0	0	9.01225	185.783	104.11	61.2454	363.246
PHAS169	LG3:13451421-13451615	LG3	13451421	194	UAAGAUUUUGGAGGAUAUUAAA	0	0.973884	0	0	0.838675	0.491981	0	0.657231	14.1621	143.489	134.701	62.7843	358.098
PHAS170	LG6:35350990-35351426	LG6	35350990	436	UUAGAUAUUGGGAGAAACUAAU	3.03358	10.7127	3.33231	1.90026	9.22542	20.1712	4.62422	13.8019	27.3586	73.7375	114.981	75.0949	357.974
PHAS171	LG2:10812894-10813142	LG2	10812894	248	UUAGAUAUUGGAGGAAAAUUAG	0	4.86942	0	0	4.61271	2.45991	1.73408	0.328615	10.9435	177.368	111.037	44.3183	357.672
PHAS172	LG1:6403404-6403743	LG1	6403404	339	UAUGAUAUUGGAGAAAAUUAAC	3.03358	13.1474	0	3.80051	44.0304	47.7222	8.09239	9.85846	29.6117	70.4159	74.025	42.4717	346.209
PHAS173	LG5:10363714-10363958	LG5	10363714	244	UAUGAUAUUUGAGAAAAUUAAA	0	0.973884	0	0	5.45139	3.44387	0	0	12.2309	128.948	103.756	80.0192	334.824
PHAS174	LG2:3376541-3376857	LG2	3376541	316	UAAAAUAUUGGACGAAACUAAG	0.505596	0	0	0	0.419337	0	0	0.328615	14.1621	136.182	99.509	81.8658	332.972
PHAS175	LG3:5545657-5546033	LG3	5545657	376	UGAGAUAUUGGAAGAAAACUUA	2.02239	2.43471	1.11077	1.90026	3.77404	2.95189	0	1.31446	10.9435	136.846	104.363	52.3202	319.981
PHAS176	LG1:6492620-6493029	LG1	6492620	409	UGAGAUGCUGGAGAAAACCAAC	10.6175	6.33025	1.66615	9.50129	25.6495	23.6971	2.50479	5.20308	16.8443	42.9582	85.7175	77.3519	308.042
PHAS177	LG7:15464161-15464414	LG7	15464161	253	UGAGAUAUUGGAUGAUAUUAAG	11.1231	24.834	0	0	7.12874	4.91981	4.0462	7.22954	10.2997	88.3521	79.4858	63.5537	300.973
PHAS178	LG6:38963684-38964006	LG6	38963684	322	UUAGAUAUUGAAAGAAAUUAAC	0	5.84331	0	1.90026	10.9028	8.36368	2.31211	3.61477	10.2997	99.0916	69.1709	84.9434	296.443
PHAS179	LG6:28534825-28535102	LG6	28534825	277	UAAAAUAUUGAAGGAAACUAAC	2.02239	2.43471	0	0	4.19337	6.39576	0.578028	0.657231	20.9213	98.3166	86.1602	72.9406	294.62
PHAS180	LG7:11170969-11171375	LG7	11170969	406	UGAGUUAUUGGAGGCUAUUAAA	13.4826	20.2081	1.38846	13.3018	12.4403	16.2764	8.95943	5.58646	35.6199	59.455	47.4791	48.268	282.465
PHAS181	LG2:8694148-8694557	LG2	8694148	409	UAAGAUAUUGGAGUAAAUUAUG	3.03358	7.79107	4.44307	3.80051	9.3652	11.3156	2.60113	1.97169	8.04665	84.477	69.9799	71.094	277.919
PHAS182	LG5:2820978-2821377	LG5	2820978	399	UGAGAUAUUGGUGAAAACCUAA	1.01119	5.35636	0	0	3.77404	5.41179	2.89014	6.24369	11.5872	100.31	74.6317	66.4775	277.693
PHAS183	LG5:12874130-12874385	LG5	12874130	255	UGAGAUAUUGAAGAAAGCUAAA	0	0	0	0	1.67735	0	0	0	21.2432	89.0164	81.9129	79.4036	273.253
PHAS184	LG6:28996946-28997254	LG6	28996946	308	UGAGAUAAUGGAGGAGAUUAAU	0	2.43471	0	0	0.419337	0.491981	0	0	10.2997	118.578	81.3061	59.7066	273.237
PHAS185	LG7:5082120-5082337	LG7	5082120	217	UAUGAUAUUGGAGUAAAUUAAG	8.08954	20.9153	2.77692	2.85039	16.6477	13.2835	8.09239	2.08123	23.4962	62.8872	66.3393	44.6466	272.106
PHAS186	LG5:7984656-7984902	LG5	7984656	246	AGAGAUAUUGGAGAAAACAAAA	0	2.92165	0	0	7.12874	1.47594	0	1.97169	6.43732	54.4727	87.576	109.565	271.549
PHAS187	LG6:4426088-4426416	LG6	4426088	328	CGAGAUAUUGGAGGAAAUUAUA	21.235	25.321	1.11077	17.1023	20.5475	16.2354	9.24845	10.1871	19.9557	40.5224	48.541	37.5475	267.554
PHAS188	LG7:18578023-18578291	LG7	18578023	268	UAAGACAUUGAAGGUAAACAAA	0	4.38248	1.11077	1.90026	0.838675	0.491981	1.15606	0.328615	10.2997	138.175	63.1032	45.5494	267.336
PHAS189	LG1:7733262-7733578	LG1	7733262	316	UCAGAUAUUGGGAGAAAUUAAC	5.05596	11.6866	1.11077	0	7.54807	6.88774	4.0462	10.8443	10.2997	82.3734	67.9573	57.2445	265.055
PHAS190	LG6:6169484-6169678	LG6	6169484	194	UGAGGUAUUAGAGAAAAUUAAA	0	0	0	0	1.46768	0	0	0	7.40292	94.9951	75.5419	68.9396	248.347
PHAS191	LG1:2286657-2286921	LG1	2286657	264	UGAGGUAUUAGAAGGAAUUAAA	0	0	0	0	2.93536	0	0	0	5.14986	108.945	76.452	48.0115	241.494
PHAS192	LG3:2331000-2331269	LG3	2331000	269	UGAGAGUUUGGAGGAAAUUAAU	8.08954	35.5468	0	3.80051	6.29006	16.7274	1.15606	13.8019	18.0245	49.8226	42.4733	42.4717	238.204
PHAS193	LG4:6690505-6690788	LG4	6690505	283	UUAAAUAUUGGAGGCAAUUAAA	24.0784	16.3578	5.12805	10.9898	16.9945	19.2634	17.1417	2.70012	33.0633	27.4544	19.9131	29.2421	222.327
PHAS194	LG1:15819209-15819420	LG1	15819209	211	AAAGAUAUUGGAAGAAACUAAC	0	0	0	0	0.838675	0	0	0	12.8746	77.059	66.1371	62.7843	219.694
PHAS195	LG6:39003055-39003251	LG6	39003055	196	UUAGAUAUUGAAGGAAACUGAA	0	1.94777	0	2.53368	2.51602	0.983962	0.578028	0.109538	5.14986	104.074	71.1934	28.6222	217.708
PHAS196	LG3:17868765-17869033	LG3	17868765	268	CGAAAUGUUGGAAGAAACCAAG	0	0	0	3.80051	1.67735	0.491981	0	0.0298741	9.01225	72.4089	73.4182	52.9358	213.775
PHAS197	unanchored:1243749-1244078	unanchored	1243749	329	UGAAAUGUUGGAGAAAACUUGA	0	0.973884	0	0	4.61271	0	0	0.328615	9.65599	65.7658	74.9351	54.7824	211.054
PHAS198	LG3:220971-221255	LG3	220971	284	UGAGAUAUUGGAGAAAACUUAA	0	0	0	0	2.09669	0	0	0	7.08106	85.3627	77.3621	38.4708	210.373
PHAS199	LG1:13811940-13812218	LG1	13811940	278	UGAGAUACUAGAGGAAACUAAU	12.1343	15.5821	3.33231	3.80051	20.5475	13.7755	10.4045	4.60062	18.6682	46.5011	32.7651	26.4679	208.58
PHAS200	LG2:8405750-8406065	LG2	8405750	315	UGAGAUAUUGGUAGAAGCUAAG	0	2.43471	0	0	4.19337	2.45991	0	0.328615	11.5872	51.1512	64.9235	59.7066	196.785
PHAS201	LG2:8718992-8719328	LG2	8718992	336	UAAGAUAUUGGAGUAAAUUAUG	0	0	2.22154	0	3.64824	0	0	0	9.87056	61.2264	59.5031	53.5923	190.062
PHAS202	LG2:14592051-14592310	LG2	14592051	259	UGAAAUAUUGGAAGAAAUUAAG	0	0.486942	0	0	0.838675	0.491981	0	0.328615	6.43732	85.6949	56.4289	32.0077	182.715
PHAS203	LG3:29277444-29277637	LG3	29277444	193	UGAGAUAUUGGAAAAAUACUAA	4.04477	2.92165	0	0	1.25801	1.96792	0.578028	1.068	6.75919	58.4585	50.0579	47.9089	175.023
PHAS204	LG7:16056077-16056393	LG7	16056077	316	UGAGAUAAUGGGAGAAACUGAA	0	0	0	0	0.419337	0	0	0	2.57493	73.0732	58.2491	40.0096	174.326
PHAS205	LG5:8433146-8433427	LG5	8433146	281	UGAGAUAUUGGAGAUAGUUAAA	0	0.486942	0	0	2.93536	0.491981	0	0	4.50613	61.78	47.9342	40.0096	158.144
PHAS206	LG4:26841759-26842286	LG4	26841759	527	UAAGGUAUUGGAGUAAAUUAAA	0	0	0	0	0.419337	0.983962	0	0	14.1621	66.4301	46.1139	29.5455	157.655
PHAS207	LG6:15216366-15216621	LG6	15216366	255	UGGGACACUGGAUGAAACCAAA	0	0	0	0	0.838675	0	0	0	3.21866	54.8049	54.912	38.163	151.937
PHAS208	LG6:24695251-24695689	LG6	24695251	438	UGAGAUGGUGGAGAAAACCAAA	4.24139	11.4752	0	3.95887	8.81975	7.51427	8.86747	2.36802	9.98354	30.9418	35.6384	23.9787	147.787
PHAS209	LG2:18323354-18323640	LG2	18323354	286	AGAGAUAUUAGAGGAUAUUAAA	5.05596	6.33025	0	1.90026	12.5801	14.2675	1.15606	2.95754	9.65599	38.5295	26.0908	21.5436	140.067
PHAS210	LG6:30197379-30197584	LG6	30197379	205	UGUGAUAUUGGAAGUAAUUAAA	5.05596	11.6866	0.740512	0	8.38675	7.8717	4.0462	1.97169	13.5184	35.0419	25.1806	18.9276	132.428
PHAS211	LG3:2986655-2986838	LG3	2986655	183	UGAGAUAUUAGAAAAAAUUGAA	0	1.46083	0	0	1.25801	0	0	0	6.43732	45.5046	42.7767	29.5455	126.983
PHAS212	LG3:361667-361919	LG3	361667	252	UGAGAUAUUGGAGAAAAUUAAG	4.04477	3.40859	0	0	5.87072	1.47594	1.73408	1.97169	6.43732	28.1221	38.226	32.6232	123.914
PHAS213	LG6:4466417-4466591	LG6	4466417	174	UGAGAUAUUGGAGAAAACUAUA	0	1.42025	0.370256	1.90026	3.31976	0.942964	0.200934	0.443454	1.12653	27.9117	34.7958	50.7506	123.183
PHAS214	LG7:10337332-10337532	LG7	10337332	200	UGAAAUAUUGGAGGAAACUAAG	0	0	0	0	0.419337	0	0	0	2.57493	51.1512	32.7651	22.7747	109.685
PHAS215	LG7:9888594-9888836	LG7	9888594	242	UAUGAUAUUGGGGAAAACUAAU	0	0.486942	0	0	0.419337	0.491981	0	0	3.21866	31.8865	21.2367	18.466	76.206
PHAS216	LG4:24070140-24070503	LG4	24070140	363	UGUGAUAUUGGAGAUAAUUAAG	5.89627	7.01521	2.59179	5.38406	2.78545	3.59187	5.59146	0.985846	2.75732	15.6348	8.01152	6.22713	66.4727
PHAS217	LG3:6684362-6684568	LG3	6684362	206	AGAGAUUUUGGAGGAAACUCAU	1.05333	5.24757	0	1.25553	4.62602	3.77927	3.3349	0.364215	3.5344	5.51581	2.80266	2.36101	33.8747
