# Supplementary material for: 24-nt reproductive phasiRNAs are broadly present in angiosperms
Source: Nat Commun. 2019 Feb 7;10:627. doi: 10.1038/s41467-019-08543-0 (PMC6367383; doi:10.1038/s41467-019-08543-0)
Supplement: Supplementary file 8 — Supplementary Data 5 [file 41467_2019_8543_MOESM8_ESM.xlsx]

## Sheet: Sheet1
Supplementary Data 5. 24-PHAS loci in cotton
Name	Genomic coordinates	Contig	Start	Locus length	miR2275 target sequence	PHAS expression (phasiRNA abundance)
						8HHTDS_1	8HHTDS_2	8HHTS_1	8HHTS_2	8NNTDS_1	8NNTDS_2	8NNTS_1	8NNTS_2	HHHTDS_1	HHHTDS_2	HHHTS_1	HHHTS_2	HNNTDS_1	HNNTDS_2	HNNTS_1	HNNTS_2	Total
PHAS1	KQ058920.1:570489-571149	KQ058920.1	570489	660	UAAGAUAUUGGAAGAAAUUAAA	107.993	84.0714	867.381	734.269	57.7028	106.728	1039.76	1197.47	48.0387	47.3594	671.244	687.172	68.7612	125.383	1771.39	1957.94	9572.66
PHAS2	KQ058920.1:573205-573925	KQ058920.1	573205	720	UAGGAUAUUGGAAGAAAUUAAA	63.3328	34.8429	295.56	318.967	34.0655	29.4423	387.097	534.35	26.6238	14.9214	239.021	271.267	50.1384	66.1362	686.773	716.356	3768.89
PHAS3	CM003272.1:11391713-11392083	CM003272.1	11391713	370	UGAGACAUCAAAGGAUAAUAAA	13.5713	28.6777	125.642	92.5421	18.5391	21.7137	81.6633	84.4055	12.6367	16.219	71.397	79.7678	13.2509	21.3565	95.3647	89.5131	866.26
