# Supplementary material for: 24-nt reproductive phasiRNAs are broadly present in angiosperms
Source: Nat Commun. 2019 Feb 7;10:627. doi: 10.1038/s41467-019-08543-0 (PMC6367383; doi:10.1038/s41467-019-08543-0)
Supplement: Supplementary file 9 — Supplementary Data 6 [file 41467_2019_8543_MOESM9_ESM.xlsx]

## Sheet: Sheet1
Supplementary Data 6. MIR2275 identified in eudicots
Species	miR2275 sequence	miR2275* sequence	Contig	Strand	Start	End	Precursor sequence
Vitis_aestivalis	UUUGUUUUGCCCUACAAUCUCA	AGAUGUAGAUCAUUACAAAUG	LOML01506547.1	1	206	227	AAAAAGUUUUUGAUACGUUUUAAAGUCAUGAAGGCCCUUUAAGCUUAAAACAAACAAUAUUUACAUAAUUAGAUGUAGAUCAUUACAAAUGAUAUCAGAGUUAAUCUCUAACCCGAUAUAGGGUUUUGUUUGACUUAUGAGGGGUAUCCAUUUGUUUUGCCCUACAAUCUCAUAAAACAUAACGUUUGUAUUUAUAU
Vitis_aestivalis	UUUGGUUUCCUCCAAUAUCUUA	AGAAUUGGAGGAUAGCAAACA	LOML01715888.1	1	2055	2076	UUUUGAAGAGUUUUUCGGAUUCAUUUUGUUGAGGAUGAAGGUGAGAAUUGGAGGAUAGCAAACAAAUUUGGCAUGGCAUUAAGCUUCUGUAAUUUGUUUGUUUGGUUUCCUCCAAUAUCUUAUCUCCAACUCCUAAACAUCCUGUAU
Vitis_aestivalis	UUUGGUUUCCUCCAAUGUCUCA	AGAAUUGGAGGAUGCCAAACU	LOML01715888.1	1	2207	2228	CCACAUCACUUCUCUCAAAGAUGCAUUCAUUUGUUUAAGUUAAGGGUGAGAAUUGGAGGAUGCCAAACUUAAUGGACAUAAUCAACAUAAUCUUGCAGAGUUUGGUUUCCUCCAAUGUCUCAUCCAUGACUUCUGAACAGCUAAACA
Vitis_aestivalis	UUUAGUUUCCUCCAAUAUCUCA	AGAAUUGGAGGAAACUAAAUA	LOML01360353.1	-1	150	171	GAACAAUGUGUUAUGGUUGUCAAUGUCGAAUGUGAGAAUUGGAGGAAACUAAAUAGAUUGCUAUUCCCAUUAUUCUGGUUUAAGCAAUAAGCACUUUCCAUUUAGUUUCCUCCAAUAUCUCAUCUCUGGCUUUCACUGUUGUAUCCU
Vitis_aestivalis	UUUAGUUUCCUCCAAUGUCUUA	AGAAUUGGAGGAAACUAAAUA	LOML01258360.1	-1	186	207	AACAGAUGACAAUCGGCCAAAGGGCUGUCAAAGUCUUAGGUGAGAAUUGGAGGAAACUAAAUAGGUUAAUGGUCAUUGUCAUUAUUCUUAACAAAUUCUGUUUAGUUUCCUCCAAUGUCUUAUCUNNNNNNNNNNNNNNNNNNNNNN
Vitis_aestivalis	UUUGUUUUGCCCUACAAUCUCA	AGAUGUAGGUCAUUACAAAUG	LOML01304899.1	-1	826	847	AAAAGUUUCUAACACAUUUUAAAAUCAUGAAGGCCCUUUAAGUUUAAAACAAACAAUAUUUACAUGAUUAGAUGUAGGUCAUUACAAAUGGUAUCAAAGUUAAUCUCUAACCCGAUAUAGGGUUUUGUUUGACCUUAUGAAGGGUAUCCAUUUGUUUUGCCCUACAAUCUCAUAAAACAUAACGUUUGUGUUUAUAC
Vitis_aestivalis	UUUAGUUUCCUCCAAUAUCUUA	AGAAUUGGAGGAAACUAAAUA	LOML01753319.1	-1	258	279	UAGACACAGUUGUGGAGCAAAUGGCUGUCAAAGUCGUAGGUGAGAAUUGGAGGAAACUAAAUAGAUUAAUUGGCAUUGUCGUUAUUCUUCCCAAAUUCUGUUUAGUUUCCUCCAAUAUCUUAUCUCUGGCCUUCACAUUUUAAGGUU
Vitis_cinerea	UUUAAUUUCCUCCAAUAUCUCA	AGAAUUGGAGGAAAUUAAUCC	CCJE01078826.1	1	2919	2940	GGUAACAGUAGCUUGUAAGAAUAAAGCAGUGCAGAAGUAGUACGUGAGAAUUGGAGGAAAUUAAUCCCAUUAGCAUUAGCAUUGUCAACACAAUAGUGGGUUUAAUUUCCUCCAAUAUCUCAUCUGCUGUUUUCACUCUACAUGCCA
Vitis_cinerea	UUUAAUUUCCUCCAAUAUCUCA	AGAAUUGGAGGAAAUUAAUCC	CCJE01078826.1	1	2716	2737	UAUACAAAUCUACAAGGAGAAAUUGGAGUGAAAUAUACAAUCAGUGAAUAAGCAGUACAUGAGAAUUGGAGGAAAUUAAUCCCAUUAGCGCAUUACUGGGUUUAAUUUCCUCCAAUAUCUCAUCUACUGUUUUCGCUGAGUGUUGCC
Vitis_cinerea	UUUAGUUUCCUCCAAUGUCUUA	AGAAUUGGAGGAAACUAAAUA	CCJE01133487.1	1	2846	2867	AACAGAUGAACAUCGGCCAAAGGGCUGUCAAAGUCGUAGGUGAGAAUUGGAGGAAACUAAAUAGGUUAAUUGUCAUUGUCAUUAUUCUUAACAAAUUGUGUUUAGUUUCCUCCAAUGUCUUAUCUCCGACCUUCACAUUUUAAGGUU
Vitis_cinerea	UUUAGUUUCCUCCAAUGUCUUA	AGAAUUGGAGGAAACUAAAUA	CCJE01170859.1	1	2849	2870	AACAGAUGACCAUCGGCCAAAGGGCUGUCAAAGUCGUAGGUGAGAAUUGGAGGAAACUAAAUAGGUUAAUUGUGAUUGUCAUUAUUCUUAACAAAUUCUGUUUAGUUUCCUCCAAUGUCUUAUCUCCGACCUUCACAUUUUAAGGUU
Vitis_cinerea	UUUAAUUUCCUCCAAUAUCUCA	AGAAUUGGAGGAAAUUAAUCC	CCJE01033958.1	-1	2144	2165	AUAUACAAAUCUACAAGAGAAAUCGGAGUGAAAUAUAGAAUUAGUGAAUAAGCAGUACAUGAGAAUUGGAGGAAAUUAAUCCCAUUAGCGCAUUACUGGGUUUAAUUUCCUCCAAUAUCUCAUCUACCGUUUUCGCUGGAGUCUUCA
Vitis_cinerea	UUUAAUUUCCUCCAAUAUCUCA	AGAAUUGGAGGAGAUUAAUCC	CCJE01033958.1	-1	1948	1969	UUUGUGUUUGUUGUUGGAGUGAAAUAUACAAUCAGUGAAUAAGCAGUACAUGAGAAUUGGAGGAGAUUAAUCCCAUUAGCAUUGUCAAUGCAGUAGUGGGUUUAAUUUCCUCCAAUAUCUCAUCUACUGUUUUCACUCUACAUGUCA
Vitis_cinerea	UUUAAUUUCCUCCAAUAUCUCA	AGAAUUGGAGGAAAUUAAUCC	CCJE01033958.1	-1	1776	1797	GGUAAUAGUUGCUUGUAAGAAUAAAGCAGUGCAGAAGCAGUACGUGAGAAUUGGAGGAAAUUAAUCCCAUUAGCAUUAGCAUUCUCAACACAGUAGUGGGUUUAAUUUCCUCCAAUAUCUCAUCUGCUGUUUUCACUCUACAUGCCA
Vitis_cinerea	UUUAAUUUCCUCCAAUAUCUCA	AGAAUUGGAGGAAAUUAAUCC	CCJE01063060.1	-1	1946	1967	UCUCGUUCUAUCACAAGAGAAAUUGGAGUGAAACAUACAAUCAGUGAAUAAGCAGUACAUGAGAAUUGGAGGAAAUUAAUCCCAUUAGCGCAUUACUGGGUUUAAUUUCCUCCAAUAUCUCAUCUACUGUUUACGCUGAGUGUUGCC
Vitis_cinerea	UUUAAUUUCCUCCAAUAUCUCA	AGAAUUGGAGGAAAUUAAUCC	CCJE01063060.1	-1	1794	1815	GGUAAUAGUUGCUUGUAAGAAUAAAGCAGUGCAGAAGCCGUACAUGAGAAUUGGAGGAAAUUAAUCCCAUUAGCAUUAGCAUUGUCAACACAGUAGUGGGUUUAAUUUCCUCCAAUAUCUCAUCUGCUGUUUUCACUCUACAUGCCA
Vitis_cinerea	UUUGGUUUCCUCCAAUAUCUUA	AGAAUUGGAGGAUAGCAAACA	CCJE01053570.1	-1	4136	4157	UUUUGAAGAGUUUUUCGGAUUCAUUUUGUUGAGGUUGAAGGUGAGAAUUGGAGGAUAGCAAACAAAUUUGGCAUGGCAUUAAGCUUCUGUAAUUUGUUUGUUUGGUUUCCUCCAAUAUCUUAUCUCCAACUCCUAAACAUCCUGUAU
Vitis_cinerea	UUUGGUUUCCUCCAAUGUCUCA	AGAAUUGGAGGAUACCAAACU	CCJE01053570.1	-1	3984	4005	CCACAUCACUUCUCUCAAAGAUGCAUUCGUUUGUUUAAGUUGAGGAUGAGAAUUGGAGGAUACCAAACUUAAUGGACAUAAUGGACAUAAUCUUGCAGAGUUUGGUUUCCUCCAAUGUCUCAUCCAUGACUUCUGAACAGCUAAACA
Vitis_cinerea	UUUAAUUUCCUCCAAUAUCUCA	AGAAUUGGAGGAAAUUAAUCC	CCJE01084104.1	-1	1942	1963	AUAUACAAAUCUACAAGAGAAAUCGGAGUGAAAUAUAGAAUUAGUGAAUAAGCAGUACAUGAGAAUUGGAGGAAAUUAAUCCCAUUAGCGCAUUACUGGGUUUAAUUUCCUCCAAUAUCUCAUCUAUCGUUUUCGCUGGAGUCUUCA
Vitis_cinerea	UUUAAUUUCCUCCAAUAUCUCA	AGAAUUGGAGGAAAUUAAUCC	CCJE01084104.1	-1	1574	1595	GGUAAUAGUAGCUUGUAAGAAUAAAGCAGUGCAGAAGCAGUACGUGAGAAUUGGAGGAAAUUAAUCCCAUUAGCAUUAGCAUUGUUAACACAGUAGUGGGUUUAAUUUCCUCCAAUAUCUCAUCUGCUGUUUUCACUCUACAUGCCA
Vitis_cinerea	UUUAAUUUCCUCCAAUAUCUCA	AGAAUUGGAGGAGAUUAAUCC	CCJE01084104.1	-1	1746	1767	UUUGUGUUUUUUGUUGGAGUGAAAUAUACAAUCAGUGAAUAAGCAGUGCAUGAGAAUUGGAGGAGAUUAAUCCCAUUAGCAUUGUCAAUGCAGUAGUGGGUUUAAUUUCCUCCAAUAUCUCAUCUACUGUUUUCACUCUACAUGUCA
Vitis_cinerea	UUUAGUUUCCUCCAAUGUCUUA	AGAAUUGGAGGAAACUAAAUA	CCJE01145861.1	-1	3124	3145	AACAGAUGAACAUCGGCCAAAGGGCUGUCAAAGUCGUAGGUGAGAAUUGGAGGAAACUAAAUAGGUUAAUUGUCAUUGUCAUAUUUCUUAACAAAUUCUGUUUAGUUUCCUCCAAUGUCUUAUCUCCGACCUUCACAUUUUAAGGUU
Vitis_cinerea	UUUGGUUUCCUCCAAUAUCUUA	AGAAUUGGAGGAUAGCAAACA	CCJE01177214.1	-1	842	863	UUUUGAAGAGUUUUUCGGAUUCAUUUUGUUGAGGAUGAAGGUGAGAAUUGGAGGAUAGCAAACAAAUUUGGCAUGGCAUUGAGCUUCUCUAAUUUGUUUGUUUGGUUUCCUCCAAUAUCUUAUCUCCAACUCCUAAACAUCCUGUAU
Vitis_cinerea	UUUGGUUUCCUCCAAUGUCUCA	AGAAUUGGAGGAUGCCAAACU	CCJE01177214.1	-1	690	711	CCACAUCACUUCUCUCAAAGAUGCAUUCAUUUGUUUAAGUUGAGGGUGAGAAUUGGAGGAUGCCAAACUUAAUGGACAUAAUGGACAUAAUCUUGCAGAGUUUGGUUUCCUCCAAUGUCUCAUCCAUGACUUCUGAACAGCUAAACA
Vitis_vinifera	UUUAGUUUCCUCCAAUAUCUCA	AGAAUUGGAGGAAACUAAAUA	FN597015.1	1	11721653	11721674	GAACAAUGUGUUAUGGUUGUCAAUGUCGAAUGUGAGAAUUGGAGGAAACUAAAUAGAUUGCUAAUCCCAUUAUUCUGGUUUAAGCAAUAAGCACUUUCUAUUUAGUUUCCUCCAAUAUCUCAUCUCUGGCUUUCACUGUUGUAUCCU
Vitis_vinifera	UUCAGUUUUCUCCAAUAUCCCG	AGAAUUGCAGGAAAUUGAACA	FN597015.1	1	11721510	11721531	UCCUAUAGUACUCAGUCUCACCUAUUUCUUGGAUUGCCAAGGUUGAAUAUGAGAAUUGCAGGAAAUUGAACAGAUUGUCACUUGUCAUCAGUGCAUCCUGUUCAGUUUUCUCCAAUAUCCCGUUUCCGACCUUGAAAUGCUCAUUUU
Vitis_vinifera	UUUAAUUUCCUCCAAUAUCUCA	AGAAUUGGAAGAAAUUAAUCC	FN597015.1	1	11593848	11593869	UAUAUACAAAUCUACAAGAGAAAUUGGAGUGAAAUAUACAAUCAGUGAAUAGCAGUACAUGAGAAUUGGAAGAAAUUAAUCCCAUUAGCGCAUUACUGGGUUUAAUUUCCUCCAAUAUCUCAUCUACUGUUUUCGCUGAGUGUUGCC
Vitis_vinifera	UUUAAUUUCCUCCAAUAUCUCU	AGAAUUGGAGGAAAUUAAUCC	FN597015.1	1	11594051	11594072	GUAGUUCCUCACAAUCUCAAGCACAAACAUAAUGAGAAAGUGAGCUGAAGGGUAAUAGUUGCUUGUAAGAAUAAAGCAGUGCAGAAGCCGUACAUGAGAAUUGGAGGAAAUUAAUCCCAUUAGCAUUAGCAUUGUCAACACAGUAGUGGGUUUAAUUUCCUCCAAUAUCUCUUCUGCUGUUUUCACUCUACAUGCCA
Vitis_vinifera	UUUGGUUUCCUCCAAUAUCUUA	AGAAUUGGAGGAUAGCAAACA	FN597038.1	1	29265089	29265110	UUUUGAAGAGUUUUUCGGAUUCAUUUUGUUGAGGAUGAAGGUGAGAAUUGGAGGAUAGCAAACAAAUUUGGCAUGGCAUUAAGCUUCUGUAAUUUGUUUGUUUGGUUUCCUCCAAUAUCUUAUCUCCAACUCCUAAACAUUCUGUGU
Vitis_vinifera	UUUAGUUUCCUCCAAUAUCUUA	AGAAUUGGAGGAAACUAAAUA	FN595772.1	1	187992	188013	UAGACACAGUUGUGGAGCAAAUGGCUGUCAAAGUCGUAGGUGAGAAUUGGAGGAAACUAAAUAGAUUAAUUGGCAUUGUCGUUAUUCUUCCCAAAUUCUGUUUAGUUUCCUCCAAUAUCUUAUCUCUGGCCUUCACAUUUUAAGGUU
Vitis_vinifera	UUUAGUUUCCUCCAAUGUCUUA	AGAAUUGGAGGAAACUAAAUA	FN595772.1	1	183620	183641	AACAGAUGACCAUCGGCCAAAGGGCUGUCAAAGUCGUAGGUGAGAAUUGGAGGAAACUAAAUAGAUUAAUUGUUAUUGUCAUUAUUCUUAACAAAUUCUAUUUAGUUUCCUCCAAUGUCUUAUCUCCAACCUUCACAUUUUAAGGUU
Vitis_vinifera	UUUAAUUUCCUCCAAUAUCUCA	AGAAUUGGAGGAAAUUAAUCC	FN597015.1	-1	11599582	11599603	AUAUACAAAUCUACAAGAGAAAUCAGAGUGAAAUAUACAAUUAGUGAAUAAGCAGUACAUGAGAAUUGGAGGAAAUUAAUCCCACUAGCGCAUUACUGGGUUUAAUUUCCUCCAAUAUCUCAUCUACUGUUUUCGCUGGAGUCUUCG
Vitis_vinifera	UUUAAUUUCCUCCAAUAUCUCA	AGAAUUGGAGGAAAUUAAUCC	FN597015.1	-1	11599388	11599409	UUUGUGUUUGUUGUUGGAGUGAAAUAUACAAUCAGUGAAUAAGCAGUACAUGAGAAUUGGAGGAAAUUAAUCCCAUUAGCAUUGUCAAUGCAGUAGUGGGUUUAAUUUCCUCCAAUAUCUCAUCUACUGUUUUCACUCUACAUGUCA
Vitis_vinifera	UUUAAUUUCCUCCAAUAUCUCA	AGAAUUGGAGGAAAUUAAUCC	FN597015.1	-1	11599217	11599238	GGUAAUAGUAGCUUGUAAGAAUAAAGCAGUGCAGAAGCAGCACGUGAGAAUUGGAGGAAAUUAAUCCCAUUAGCAUUAGCAUUGUCAACACAGUAGUGGGUUUAAUUUCCUCCAAUAUCUCAUCUGCUGUUUUCACUCUACAUGCCA
Cephalotus_follicularis	UUUGUUUUCCUCUUUUCUCCCC	GGAAAGAGAGCCAGGCGCCGG	BDDD01003391.1	1	99053	99074	GCACAAGGCGCCCGCACCAUAGAAAAAGCAAGAGAGAGCGGGAAAGAGAGCCAGGCGCCGGAGAAGAAAGAGAGAGACGUCGGCGAGUGAAGCGGUGAGCGUCACGGCAGUUGCUCCAUGGCCGGUAACCUUCCUCUUACUCUUCUCCUCUUUGUUUUCCUCUUUUCUCCCCAUCACUGUGCGUGUUGACCGUACGU
Cephalotus_follicularis	UUAGUUUUCCUCUCUUAACUCA	AGAGAGAGAGAGAGAGAAAGA	BDDD01002886.1	1	110597	110618	UUCAAUUUCGAAGCUUGAACGGUUUAAUUAUUAGAUAUAGGAAGAGAAACUUAAGUCUGUAGCUUUUAUCAACUACCCCUUGAUCCCAUGAUCAUUAUGGUUCUAAGUUUGAGAGAGAGAGAGAGAGAGAGAGAGAGAGAGAGAGAGAGAAAGAGUAAAAUGAAAUAGAAUAGGAAAUGAACUUCUAUUUAUAGGUUUUCUUAGUUUUCCUCUCUUAACUCAAAACACUCACACAUCUCAUAAGUAA
Hevea_brasiliensis	UUUAGUUUCCUCCAAUAUUUCA	AAAAUUGGAGGAAAUUGAACA	BDHL01013566.1	1	501148	501169	GCAAAGAGGAAGAGAAGAGUCUGAGACUCCAUUGUAGUUGUAGAUGUUGGAUGUGAAAAUUGGAGGAAAUUGAACAAUGGGCAUUUUGUUUUGCUUUAUGUUUAGUUUCCUCCAAUAUUUCAUGUACAACCAUCACGCGAUUUGUAU
Hevea_brasiliensis	UUUAAUUUCCUCCAGUAUCUCG	AGGAUUGGAGGAAGUUAAAUA	BDHL01013566.1	1	501000	501021	UAUUACAAGCACCUACAACGAGACGAAUGAUAAUUGAUGUCUAAGUCGUAUGUGAGGAUUGGAGGAAGUUAAAUAAAUUGAGGAUGCUUGCUGCUUUCUGUUUAAUUUCCUCCAGUAUCUCGUAUCCGGCCUUUCCAUUUCUCUCCC
Hevea_brasiliensis	UUUAGUUUCCUCCAAUAUCUAA	AGAGUUGGAGGAAGCUAAACC	BDHL01046941.1	1	414182	414203	AACAUUAUUGUGAGAAAGAUGCCAUGGAUCCUGAAAGGGAGAGUUGGAGGAAGCUAAACCAUUUGCAUUUGCUCACUAACUAAGAGCCCAAAUCAUAUGAUUUAGUUUCCUCCAAUAUCUAACUUCCAGUGGUUUAUGAGUGCUGCU
Hevea_brasiliensis	UUUCGUUUCCUCCAAUAUUUUA	AGAGUUGGAGGAACCCAAAAC	BDHL01046941.1	1	414330	414351	AGAAUCUUCAUUGCAAGAAGCAGUUCAAGCUUUGGCCAAUGGCCGUGCACAUAUCUUGAAAGUAAGAGUUGGAGGAACCCAAAACAUUUAUCAUAUUUGCUUUCGUUUCCUCCAAUAUUUUACCUUCGAUGGUUUGUGAAAUCACUA
Hevea_brasiliensis	UCCAUUUUCUUCUUAUAUCUUA	AGAAUAAGGAUGAAAUGCUAA	BDHL01034062.1	-1	47199	47220	AAAAUAAAAAUAAAGAAUAAGGAUGAAAUGCUAAUAAAAUAUAUGCAAAUAAAUUCUUAUAAAUUGAAAUUUAUCUUAAUGACAUUUGUGUAAAUUAUUUUCCAUUUUCUUCUUAUAUCUUAGUUAUUAAAAUAUUAUUUGUUUAGU
Jatropha_curcas	UUUAGUUUCCUCCAAUAUCUCA	AGAGUUGGAGGAAGCUAAAUC	DF146518.1	1	38	59	CAUAUAACUUUGCAAGAAAACGGUAGCAUUGAUCUUGAAUAUGAGAGUUGGAGGAAGCUAAAUCAUUUGCUGUAAUUCAUCAUGAACUCCAAUCACAUGGUUUAGUUUCCUCCAAUAUCUCACCUUCAAUGGCUUGUGAAUCAUUUA
Jatropha_curcas	UUUGGUUUCCUCCAAUGUCUUA	AGAAUUGGAGGAACUCAAAUA	DF146518.1	1	179	200	UACCAUUGCAAGCAGCUGUUCAAACUUAUGUUCAGUUAGUUACAUCUCUUGAAAGUAAGAAUUGGAGGAACUCAAAUAACUUGUAUCAAAAUACAUAUUAUUUGGUUUCCUCCAAUGUCUUACCUUCAAUGGUGUAUGAAUCAUAUA
Jatropha_curcas	UUUAAUUUCCUCCAAUAUCUCA	AGGAUUGGAGGAAAUUAAAUA	DF145736.1	-1	15688	15709	AUUCUAACUAAUUUGUUUGUGAGGACAUUCUAUAAUUCUGCCGAAGUUGUAAAUGAGGAUUGGAGGAAAUUAAAUAAAUGGUUGUUCUGGCUACAGUUUGUUUAAUUUCCUCCAAUAUCUCAUCUACAGCUUUUUCACUACAGAAAA
Jatropha_curcas	UUUAAUUUCCUCCAAUAUCUCA	AGGAUUGGAGGAAAUUAAAUA	DF145736.1	-1	15539	15560	UCUUCACACAAUUGAUGUAUGAUCUUCAAGUAAUGUCUAAGUUGUAUGUGAGGAUUGGAGGAAAUUAAAUAAAUUAACAUUGAAAAGUGCAACUAGUUUAUUUAAUUUCCUCCAAUAUCUCAUAUCCAGCCUUUUCAUUUUGUCCUG
Jatropha_curcas	UUUAGUUUCCUCCAAUAUUUCA	AAAAUUGGAGGGAAUUAAACA	DF145736.1	-1	15410	15431	CAAGUGCAGUGAGAGAGGACAGGAAAAGAAGUGUUAUUGUAGAUUUUGUAUGUGAAAAUUGGAGGGAAUUAAACAAUUAGCAUUUUGAUUUUACUUUCUGUUUAGUUUCCUCCAAUAUUUCAUAUCCAAUCUUCACACAAUUGAUGU
Jatropha_curcas	UUUAGUUUCCUCUAAUAUCUCA	AGAAUUAGAGGAACCUAAAUA	DF145736.1	-1	15805	15826	UCUCAUCUACAGCUUUUUCACUACAGAAAAAAAAUGUGGAUGUCGCAUGUGAGAAUUAGAGGAACCUAAAUAGACUGAUUUUGUUUUUGCUACGUUUCUAUUUAGUUUCCUCUAAUAUCUCACGUUCGACCUUGACAAUUGGUGGAA
Jatropha_curcas	UUUAGUUUCUUCUAAUAUUUCG	AAAAUUGAAGGGAAUUAAAAC	DF145432.1	-1	22237	22258	UUCGUGAACCCAAAUUAAUUAUUUAUUUAUCGGGUUUUUUUAUUUGCUUUUCUUCGUCACUAAAUGCCUGAUUGUGGUUUUGCUUGAUGCACCACACCAACAAAUUCUUUACCUAAGGCAAUAAUGUGGGAGAGGAGUGGAAAUCUUACUGUAGACGUUGUAUGUGAAAAUUGAAGGGAAUUAAAACAAUUUGCAAUUUGUUUAGUUUCUUCUAAUAUUUCGUAAAAAUAAAAAUCCUUAUGAUCAA
Manihot_esculenta	UUUAAUUUUCUCCAAUAUCUCA	AGGAUUGGAGGAAAUUAAAUA	CM004387.1	-1	28433161	28433182	CACACCUGCAAGCCUUGCAAAGAGAUAGAUAAUGACUAAAUCGUAAAUGAGGAUUGGAGGAAAUUAAAUAAUUUAUUGUUGGUUGUUGCUUUUUGUUUUGUUUAAUUUUCUCCAAUAUCUCAUUUUCGGCUUUUUCAAAUUUUUCUG
Manihot_esculenta	UUUAUUUUUGUCCAUUAUCUCC	AGAAAUUAAGAAAAAAAAAUU	CM004395.1	-1	22162749	22162770	AAUUGUGCAUUAGAAAUAACGAGAAAUUUAAAAAAAAAAAGAGAAAUUAAGAAAAAAAAAUUUAUUUAUCGUUUGAAUACCUUAUAAUAAUAAAGGAGAAAUAUAAUUUCUAUCCCAAUAUAAUUACUAAAGUGUCAAGUGAUGCUAUUUUGUUUUUAUAUUAUAUCAAGUGUAUUUAAGUAAUUUUAAUAUAAAUAGUAUUUAUUUUUGUCCAUUAUCUCCAUUUCUCUCCAAAAUACAGAGAAAC
Ricinus_communis	UUUGGUUUCCUCCAAUAUCUUA	AGAAUUGGAGGAACUCAAGUC	EQ973927.1	1	412779	412800	UGCCAUUGCAAUAAUUUAUUCAACUUUGGCUUUGGCUAUGCACAUUUCUUGAAAGUAAGAAUUGGAGGAACUCAAGUCAUCUGUUCCAACUUACAUUUGAUUUGGUUUCCUCCAAUAUCUUAUCUUCAGAUGUUUCGUGCAAAAAAA
Ricinus_communis	UUUAAUUUCCUCCAAUAUCUUA	AGAAUUGgaggaaauuaaaua	EQ973893.1	1	125607	125628	AUCUAGCAAAAAGUCUUAUCUGCAGGAACAUGUCAAAGUCGGACGUCAGAAUUGgaggaaauuaaauaaaucauuuaGUAGCAUUGUUUAGUGUGUUUUGUUUAAUUUCCUCCAAUAUCUUAUAUUUGGCUUUUUCAGCAUAUGUGU
Ricinus_communis	uuuaauuuucuccAAUAUCUCA	AGGAUuggagaaaauuaaaua	EQ973893.1	1	125758	125779	UUUUUCAGCUACAAUUACAACCCUUAUUGGAUAGAGGAUGUCUAAGUUGUAUGUGAGGAUuggagaaaauuaaauaaaauagcuUGUUUGAugcauuuuguuuaauuuucuccAAUAUCUCAUAUCCAACCUGUUCAUUUGUUCUUU
Linum_usitatissimum	UUUAAUUUCCUCCAAUAUCUCA	AGGAUUGGAGGGGAUUAAACA	AFSQ01028893.1	1	12216	12237	ACAUCUCACCUUUCUGCAAGUUCUUUGAUCUGAAAGUUUGGAGGAAGCCAUAUGUGAGGAUUGGAGGGGAUUAAACAGAGUUCGGGUUUUCGAGAGUCUGUUUAAUUUCCUCCAAUAUCUCACCUCUGGUAUCUCUCUCUUUGUGUG
Linum_usitatissimum	UUUAGUUUCCUCCAAUAUCUUA	AGAAUUGGAUGAAGCUAAACA	AFSQ01028893.1	1	12080	12101	CUCUUUGUGUGGGAAAUUUGGAGUUUCGGGUUUUCUGGGGAAAGUCGAAUGUAAGAAUUGGAUGAAGCUAAACACGAAGAUCGUUGGAUGAUGAUAUGUGUUUAGUUUCCUCCAAUAUCUUAUAUUCGGCAGCUCUACUACGAGAUC
Linum_usitatissimum	UUUAAUUUCCUCCAAUAUCUCA	AGGAUUGGAGGGGAUUAAACA	AFSQ01022784.1	-1	3956	3977	ACAUCUCAUCUUUCUGCGGUUCUUUGAUCUGAAAGUUUUGGAGGAAGCCAUAUGUGAGGAUUGGAGGGGAUUAAACAAAGUUCGGGUUUGCGCGAGUCUGUUUAAUUUCCUCCAAUAUCUCAUCUCUGGCAUCUCUCUCUUUGUGUG
Linum_usitatissimum	UUUAGUUCCCUCCAAGAUCUUA	AGAAUUGGAGGCAGCUAAACA	AFSQ01022784.1	-1	4086	4107	AUCUCUCUCUUUGUGUGGGAAGUUUCGUGUUUUCUGGGGAAAGUCGAAUGUAAGAAUUGGAGGCAGCUAAACACGAAGAUCGUUGGUUGAUGAUAUUGUGUUUAGUUCCCUCCAAGAUCUUAUGUUCGGCAGCUCUAUUACGAGAUC
Populus_trichocarpa	UUUAAUUUCCUCCAAUAUCUCA	AGGAUUGGAGGGAAUUAAACA	CM000346.2	-1	20020296	20020317	CUUGAUUCUUCUCCAACAUGCAACUAAACGAAUAUCAUGUCUUGGCCGAAUGUGAGGAUUGGAGGGAAUUAAACAAGAUUGCUUUGUUCUCUUUUUACUGUUUAAUUUCCUCCAAUAUCUCAUGUCUGACCACCUCUUCAUUUAUAA
Populus_trichocarpa	UUUAGUUUCCUCCAAUAUUUCA	AAGAUUGGAGGGAACUAAAGA	CM000348.2	-1	11844983	11845004	GGGGAGGUUGAAGCUUGUUGCAGUCAAGAGUGUAGAUUUUGUAUGUGAAGAUUGGAGGGAACUAAAGAGUUGGCACUCCUUUCUUUCUUGCUGCUUACUGUUUAGUUUCCUCCAAUAUUUCAUCUCCAGAUUUUCACUGAAACAUUU
Populus_trichocarpa	CUUAAUUUUCUCCAAUACCUCA	AGGAUUGGAGGGAAUUAAACA	CM000348.2	-1	11845122	11845143	AAACAUUUUUUCAGAUCAAAUGACUAAAAUUGUCAUGCAGAGUUUUAUGUGAGGAUUGGAGGGAAUUAAACAGAACGAAACUUUUUGAGUAUUUUUUUUGCUUAAUUUUCUCCAAUACCUCAUGUUCAGCUUGUCAUUCAUGUGUAU
Populus_trichocarpa	UCUGGUUUUCUCCAAUAUCUCA	AGGAUUGGAGGAAACCAAAGA	CM000348.2	-1	11845340	11845361	CAGUGCAAAAUGCUCGGAAAUUGAUGUAAUGUGUGGUAUGUGGAUGUGAGGAUUGGAGGAAACCAAAGAGAUUGAUGUUUGAAAUGCAUGGUGCUUUCUCUCUGGUUUUCUCCAAUAUCUCAUAUUCAGUUCCCAUUGAAGGAGUUG
Populus_trichocarpa	UUUAAUUUCCUCCAAUAUCUUA	AGACUUGGAGGAAACUAAAGC	CM000354.2	-1	14578403	14578424	ACUCAGGUUUUCCACGAGGUAAAGCAUGGAUCUUGGAAGAAAGACUUGGAGGAAACUAAAGCAUUAGUCUGCUAAUGCAUUGUCAAAGUCUAAUAUAUGGUUUAAUUUCCUCCAAUAUCUUACUUUCAACGGUUCAUGGUGAGCAUU
Populus_trichocarpa	UUUAAUUUUCUCCAAUAUCUUA	AGAAUUGGAGAAAACUAAAGC	CM000354.2	-1	14578725	14578746	AUAUAACCUAUCCUUCUUUAGCUAGUUUCCCGUAUGGUCGAAGCAUGGAUCUUGGAUGUGAGAAUUGGAGAAAACUAAAGCAUUUGUGGAGACCAUAUGGUUUAAUUUUCUCCAAUAUCUUAUUUCCAAAUGGUUCAUGAGUAUCAA
Populus_trichocarpa	UUUGGUUUCCUCCAAUAUCUUA	AGAAUUGAAGGAAGCUAAACC	CM000354.2	-1	14578883	14578904	GAUUCUAGGAAAAUGGCAGUCAUCAUGGAUCUUGAAAGUGAGAAUUGAAGGAAGCUAAACCAUGGAGGUUGACUCUUCUUGUAGAGCACAGACCAUAUGAUUUGGUUUCCUCCAAUAUCUUACUUUCAAUGGCAUUAAGAAAGCAAC
Populus_trichocarpa	UUUAGUAUCCUCCAAUAUCUUA	AGAAUUGGAGGGAAGUAAACC	CM000354.2	-1	14578565	14578586	UGAGAAGAAGGGUGGCAACUGGCAUGGAUCUUGAACGUGUAAGAAUUGGAGGGAAGUAAACCCUAUAAGUUGCCUCAUCUUUUGAGUGCAAACCAUGCGAUUUAGUAUCCUCCAAUAUCUUACCUUCAUUGGCUCUUGUAUAGAGGA
Populus_trichocarpa	UUUAGUUUCCUCCAAUAUCUUA	GGAAUUGAAGGAAGCUAAACC	KE702976.1	-1	9454	9475	GAUUCUAGGAAAAUGGCAGUCAUCAUGAAUCUUGAAAGUGGGAAUUGAAGGAAGCUAAACCAUGGAGGUUGACUCUUCUUGUAGAGUACAGACCAUACGAUUUAGUUUCCUCCAAUAUCUUACUUUCAAUGGCAUUAAGAAAGCAAC
Populus_trichocarpa	UUUAAUUUCCUCCAAUAUCUUA	AGACUUGGAGGAAACUAAAGC	KE702976.1	-1	8974	8995	ACUCAGGUUUUCCACGAGGUAAAGCAUGGAUCUUGGAAGAAAGACUUGGAGGAAACUAAAGCAUUAGUCUGCUAAUGCAUUGUCAAAGUCUAAUAUAUGGUUUAAUUUCCUCCAAUAUCUUACUUUCAACGGUUCAUGGUGAGCAUU
Populus_trichocarpa	UUUAAUUUUCUCCAAUAUCUUA	AGAAUUGGAGAAAACUAAAGC	KE702976.1	-1	9296	9317	AUAGAACCUAUCCUUCUUUAGCUAGUUUCCCAUAUGGUCGAAGCAUGGAUCUUGGAUGUGAGAAUUGGAGAAAACUAAAGCAUUUGUGGAAAUCAUAUAGUUUAAUUUUCUCCAAUAUCUUAUUUCGAAAUGGUUCAUGAGUAUCAA
Lupinus_angustifolius	UUUAAUUUCCUCCAAUAUCUUA	AGGAUUGGUGGGAAUUAAAUC	CM007371.1	-1	8302040	8302061	ACUCCAAAUUUCUUGUAUUAAAUGUGAUAAAAGUGUUUGUGCAGGAAAUAAGGAUUGGUGGGAAUUAAAUCCAAAAGCUUUCAUUAAUGCAAACAUUGGGUUUAAUUUCCUCCAAUAUCUUACGUGCAGCAUCAACUAAGUUAACUA
Lupinus_angustifolius	UUUAGUUUCUUCCAAUAUCUUA	AGGAUUGGAGGGAAUUAAAUC	CM007369.1	-1	13938432	13938453	UGGUGAAGUCUAACAUUUUUGCUGCUCAACAUGAUAAGUGUGUGUGUUGGAGUUAAGGAUUGGAGGGAAUUAAAUCCAAAAGUGUUGAUUCAUUUUUGGAUUUAGUUUCUUCCAAUAUCUUACUUCCAGCUUUCACUAGGUUAGUUA
Fragaria_iinumae	UUCGGUUUCCUCCAACAUCUUA	AGAGUUGAUGGAAGCUGAACC	BATU01072751.1	1	3333	3354	GCAAAGCUUGUAGACUCCAAAAGAGUGAGCUCGUAGAUAAGAGUUGAUGGAAGCUGAACCAAUUCUAGGCCAAAAAUCUUUCUGUUUACCCCUAGCAUGGUUCGGUUUCCUCCAACAUCUUAUCUAACAUCUCCUCUCGGAAAUCCA
Fragaria_iinumae	UUUAGUUUUCUCCAAUAUCUCA	AGAAUUGGAGAGGACUAAACA	BATU01072751.1	1	3208	3229	AACAUCUCCUCUCGGAAAUCCAUUCUCCAUUUGGAAGCUGUAUGUGAGAAUUGGAGAGGACUAAACAAAUCGAUCUCUCAAUGAAAAGGGUCCUAAUUUGUUUAGUUUUCUCCAAUAUCUCAUUUCCAGCAUCUAAAUUCUAAAGUA
Fragaria_iinumae	UUUAGUUUCCUCCAAUAUCUUA	AGAAUUGGAGUAAAUUAAACC	BATU01068352.1	1	1673	1694	UCUAUAGCAUCAGAUUACUGCUAAUAAUCAGAGUGCAAAGUUGUAGGUAAGAAUUGGAGUAAAUUAAACCCAAUAUGCACAAUGUCAGCUUCAAGGUGGGUUUAGUUUCCUCCAAUAUCUUAUCUCCAGCAUACACUAAAGUACAUG
Fragaria_iinumae	UUUAAUUUCCUCCAAUAUCUUA	AGAAUUGGGGGAAGUUAAACC	BATU01068352.1	1	1526	1547	UCUAUAGCAUCAGAUUUCUGCUAAUGAUCAGAGUGCAAAGUUGUAGGUGAGAAUUGGGGGAAGUUAAACCCAAUAUGCAUAAUGUUUGCAGCAAGAUGGGUUUAAUUUCCUCCAAUAUCUUAUCUCCAGCUUACACUAAAGUAAAUU
Fragaria_iinumae	UUUAAUUUCCUCCAAUAUCUUA	AGAAUUGGAGGAAAUUAAACC	BATU01068352.1	1	1966	1987	UGAAAGUUACAAGAAAAUUCAGUGAAAUCAGAGUGCAAAGUUGUAGGUAAGAAUUGGAGGAAAUUAAACCCGAUAUGCAUAAUAUCAGCUGCAAAGUGGGUUUAAUUUCCUCCAAUAUCUUAUCUCCAACUUACACUAAGUAAAUGU
Fragaria_iinumae	UUUAAUUUUCUCCAAUAUCUUA	AGAAUUGGAGGAAGAAAAACU	BATU01068352.1	1	1379	1400	UCGAUAGCAUCAGAUUACUGCGAAUGAUCAGAGUGCAAAGUUGUAGGUGAGAAUUGGAGGAAGAAAAACUCAAUAUGCAUAAGGUCUGCUGCAAGAUGGGUUUAAUUUUCUCCAAUAUCUUAUCUCCAGCUUACGCUAAAAUAUAUG
Fragaria_iinumae	UUUAAUUUCUUCCAAUAUCUCA	AGAAUUGGAAGAAAUUAAUCC	BATU01068352.1	1	2126	2147	GGUCCAAGUACUAAGGAAGAUAUAGUGCAGAAGUUGUAUGUGAGAAUUGGAAGAAAUUAAUCCCAGUCCCAUUGACAUGUACUUGUGUUUAAAUAUUGGGUUUAAUUUCUUCCAAUAUCUCACCUCCAGCUUCUGCAGCAGUUUAGU
Fragaria_iinumae	UUUAGUUUCCUCCGAUAUCUUA	AGAAUUGGAGGAAAUUAAACC	BATU01068352.1	1	1821	1842	GUCGAUAGCAUCAGACUACUGCUAGUAAUCAGAGUGCAAGUUGUAGGUAAGAAUUGGAGGAAAUUAAACCCAACAUGCAUAAUGUCAGCUUAAAGGUGGGUUUAGUUUCCUCCGAUAUCUUAUCUCCAGCUUACACUAAAAGUAAAU
Fragaria_iinumae	UUUAAUUUCCUCUAAUAUCUUA	AGAAUUAGAGGAAAUUAAGCA	BATU01072751.1	1	3012	3033	UGCGUCUAAAGUGCAACUUUUAUCUAUACGUUUAAAAGUUGGAUGUGAGAAUUAGAGGAAAUUAAGCAAAUUAACAUUUCAAAUAACAAUUUAUAAUUUGUUUAAUUUCCUCUAAUAUCUUAUCUCCGACAUCUAAAACGAGAUCUC
Fragaria_iinumae	UUUGGUUUUCUCCAACAUCUCA	AGGAUUGGAGGAUACCAAACA	BATU01072751.1	1	2885	2906	GACAUCUAAAACGAGAUCUCGUGUUGUUCUCUCCACUUAAAAGUUGUAAGUGAGGAUUGGAGGAUACCAAACAAACUGACCUCACGAAGACUGCAAUUUGUUUGGUUUUCUCCAACAUCUCAUCUCCGACUUCUUAAGUUAUUCCCG
Fragaria_iinumae	UUUAAUUUCCUCCAAUAUCUUA	AGAAUUGGAGGAAGUUAAAUC	BATU01016923.1	1	1502	1523	UAAGUUUCCUGAUGAAAAUCAGUGAUAUUAUAGUGCAAAGUUGUAGGUGAGAAUUGGAGGAAGUUAAAUCCAAUAUGCAUAAUGUCUGCUGCAAGGUGGGUUUAAUUUCCUCCAAUAUCUUAUCUCCAGCUUACACUAAAGUAUAUG
Fragaria_iinumae	UUUAAUUUCUUCCAAUAUCUCA	AGAAUUGGAAGAAAUUAAUCU	BATU01016923.1	1	1654	1675	AUUGAAGGUCUCGGUACCAAGGAAGAUAUAGUGCAGAAGCUGUACGUGAGAAUUGGAAGAAAUUAAUCUCAUUGACAUAUAAUUGUGUUUAAGUAUUGGGUUUAAUUUCUUCCAAUAUCUCACCUCCAGUUUUUGCGGUCUCCAGUU
Fragaria_iinumae	CUUAAUUUUCUCCAAUAUCUCA	AGAAUUGGAGUAAAUUAAACU	BATU01033951.1	1	2019	2040	ACUGAAUCCGACGAAAUUUGAAGCUCUGCAGCACAGUGUUGUAUUGAGAAUUGGAGUAAAUUAAACUUAAACCGUUGCCACAUUCUGCAUACUGGCCGGGCUUAAUUUUCUCCAAUAUCUCACCUCCAAUUUCUGAAUAAAUGACCA
Fragaria_iinumae	UUUAGUUUCCUCCAAUAUCUUA	AGAAUUGGAGGAAACUAAACA	BATU01050030.1	-1	6775	6796	AAAGUAAUACAACGGGUCACUUGUUCAAGCUCUUUUAGAAACCGUCUGUAAGAAUUGGAGGAAACUAAACAAAACUUUACCUCAAGAUAAAAGAUAUUUGUUUAGUUUCCUCCAAUAUCUUAUUUCCGGCAUCUAAAGUUAAAUUUG
Fragaria_iinumae	UUUAGUUUCUUCCAAUAUCUCA	AGAAUUGGAGUGAACUAAACA	BATU01050030.1	-1	6388	6409	GUCUUCAACACCCUCCACAGAACACCCACCUUUACACCAGCGCCCAUCUAUCUCUUUUAGAAGCUGUAGGUGAGAAUUGGAGUGAACUAAACAAAAUUUGUUUAGUUUCUUCCAAUAUCUCAUCUCCAACAUCUAAACAAAAUCCUC
Fragaria_iinumae	UUUAGUUUCCUCCAAUAACUUA	AGAAUUGGAGGAAACUAAACA	BATU01050030.1	-1	7034	7055	GCAUUCAAAUCUAAAUAAUUCGGGAUUCAUAAGCAUUUCGAAGUCGUAAGUAAGAAUUGGAGGAAACUAAACAUAUUUACCUUGAAUGAAUAGUAAAUUGUUUAGUUUCCUCCAAUAACUUAUCUCCCACUUCAUGCUCAUCUACAA
Fragaria_nipponica	UUCGGUUUCCUCCAACAUCUUA	AGAGUUGAAGGAAGCCGAACC	BATV01070848.1	1	78	99	ACAAAGCUUGUAGACUCCAACAGAGUGAGCUUGUAGAUAAGAGUUGAAGGAAGCCGAACCAAUUAUAGGCCAAAAAUCUUUCUGUCUACCCCUAGAAUGGUUCGGUUUCCUCCAACAUCUUAUUUAACAUCUCCUCUCGGAAAUCCA
Fragaria_nipponica	UUUAAUUUCCUCCAAUAUCUUA	AGAAUUGGAGGAAGUUAAACC	BATV01215269.1	-1	1193	1214	UAAGUUUCCUGAUGAAAAUCAGUGAAAUUAGAGUGCAAAGCUGUAGGUGAGAAUUGGAGGAAGUUAAACCCAAUAUGCAUAAUGUCUGCUGCAAGGUGGGUUUAAUUUCCUCCAAUAUCUUAUCUCCAGCUUACACUACAAGAAAUG
Fragaria_nipponica	UUUAAUUUCUUCCAAUAUCUCA	AGAAUUGGAAGAAAUUAAUCC	BATV01215269.1	-1	1045	1066	AUUGAAGGUCUAGGUACCAAGGAAGAUAUAGUGCAGAAGCUGUACGUUAGAAUUGGAAGAAAUUAAUCCCAUUGACAUAUAAUUGUGUUUAAAUAUUGGGUUUAAUUUCUUCCAAUAUCUCACCUCCAGCUUUUGCGGCAGUUCAUU
Fragaria_nipponica	UUUAAUUUCCUCUAAUAUCUUA	AGAAUUAGAGGAAAUUAAGCA	BATV01172289.1	-1	67	88	NNNNNNNNNNNNNNNNNNNNNNNNNNNNNNNNNNAAAGUUGGAUGUAAGAAUUAGAGGAAAUUAAGCAAAUUAACAUUUCAAAUAACAAUUUGUGAUUUAUUUAAUUUCCUCUAAUAUCUUAUCUCCGACAUCUAAAGCGAGAUCUC
Fragaria_nipponica	UUUGGUUUUCUUCAACAUCUCA	AGAGUUGGAGGAUACCAAACA	BATV01172289.1	-1	194	215	GACAUCUAAAGCGAGAUCUCGUGUUGUUCUCUCCACUUAAAAGUUGUAAGUGAGAGUUGGAGGAUACCAAACAAACUGAUCUCACGAUGACUGCAAUUUGUUUGGUUUUCUUCAACAUCUCAUCUCCGACUUCUAAAGUUAAUCGGU
Fragaria_nipponica	UUUAAUUUCCUCCAAUAUCUCA	AGAAUUGGAGGGAAUUAAACA	BATV01077789.1	-1	1674	1695	AUCUAAACUAAAACUCCCAAAAUAUUAUUUUCUUUCUUUAAGUCGUAUGUGAGAAUUGGAGGGAAUUAAACAAAAUUAAUAUUGAAUAAGAAGUAUUUUGUUUAAUUUCCUCCAAUAUCUCACCUCCGACAUCUGAAGUAAUACAAC
Fragaria_nipponica	UUUAGUUUCUUCCAAUAUCUCA	AGAAUUGGAGUGAACUAAACA	BATV01077789.1	-1	1422	1443	ACACCCACCUUUACACCAGCGCCCAUCUCUCUCUUUUAGAAGCUGUAGGUGAGAAUUGGAGUGAACUAAACAAAAUCACCCAUAAAUGGGCAAUAAUUUGUUUAGUUUCUUCCAAUAUCUCAUCUCCAACAUCUAAACUAAAAUCCU
Fragaria_nipponica	UUUAGUUUCCUCCAAUAUCUUA	AGAAUUGGAGGAAAUUAAACC	BATV01026432.1	-1	4397	4418	UCGAUAGCAUCAGACUACUGCUAGUAAUCAGAGUGCAAAGUUGUAGGUAAGAAUUGGAGGAAAUUAAACCCAACAUGCAUAAUGUCAGCUUCAAGGUGGGUUUAGUUUCCUCCAAUAUCUUAUCUCCAGCUUACACUAAAAGUAUAU
Fragaria_nipponica	UUUAGUUUCCCCCAAUAUCUUA	AGAAUUGGAGUAAAUUAAACC	BATV01026432.1	-1	4545	4566	UCUAUAGCAUCAGAUUACUGCUAAUAAUCAGAGUGCAAAGUUGUAGGUAAGAAUUGGAGUAAAUUAAACCCAAUAUGCACAAUGUCAGCUUCAAGGUGGGUUUAGUUUCCCCCAAUAUCUUAUCUCCAGCAUACGCUAAAGUACAUG
Fragaria_nipponica	UUUAAUUUCCUCCAAUAUCUUA	AGAAUUGGAGGAAGUUAAACC	BATV01026432.1	-1	4692	4713	UGUAUAGCAUCAGAUUUCUGCUAAUGAUCAGAGUGCAAAGUUGUAGGUGAGAAUUGGAGGAAGUUAAACCCAAUAUGCAUAAUGUUUGCAGCAAGAUGGGUUUAAUUUCCUCCAAUAUCUUAUCUCCAGCUUACACUAAAGUAAAUU
Fragaria_nipponica	UUUAAUUUCCUCCAAUAUCUUA	AGAAUUGGAGGAAAUUAAACC	BATV01026432.1	-1	4250	4271	UGAAAGUUACAAGAAAAGUCAGUGAAAUCAGAGUGCAAAGUUGUAGGUAAGAAUUGGAGGAAAUUAAACCCAAUAUGCAUAAUAUCAGCUGCAAAGUGGGUUUAAUUUCCUCCAAUAUCUUAUCUCCAACUUACACUAAAGUAGAUG
Fragaria_nipponica	UUUAAUUUUCUCCAAUAUCUUA	AGAAUUGGAGGAAGUUAAACU	BATV01026432.1	-1	4839	4860	UCGAUAGCAUCAGAUUACUGCGAAUGAUCAGAGUGCAAAGUUGUAGGUGAGAAUUGGAGGAAGUUAAACUCAAUAUGCAUAAGGUCUGCUGCAAGAUGGGUUUAAUUUUCUCCAAUAUCUUAUCUCCAGCUUAUGCUAAAGUAUAUG
Fragaria_nipponica	UUUAAAUUCUUCCAAUAUCUCA	AGAAUUGGAAGAAAUUAAUCC	BATV01026432.1	-1	4090	4111	GGUCUAAGUACUAAGGAAGAUAUAGUGCAGAAGCUGUAUGUGAGAAUUGGAAGAAAUUAAUCCCAGCACCAUUGACAUGUACUUGUGUAUAAAUAUUGGGUUUAAAUUCUUCCAAUAUCUCACCUCCAGCUUUUGCAGCGGUUUAGU
Fragaria_nipponica	UUUAGUUUCCUCCAAUAACUUA	AGAAUUGGAGGAAACUAAACA	BATV01077789.1	-1	2076	2097	UCUAAAUAAUUUGGGAUUCAUAAGCAUUUCGAAGUCGUAAGUAAGAAUUGGAGGAAACUAAACAUAUUUACCUUGAAUGAAUAGUAAAUUCAUUAAAUUGUUUAGUUUCCUCCAAUAACUUAUCUCCCACUUCAUGCUCAUCUAGAA
Fragaria_nipponica	UUUAGUUUCCUCCGAUAUCUUA	AGAAUUGGAGGAAACUAAACA	BATV01077789.1	-1	1808	1829	GAAGUAAUACAACGGGUUACUUGUUCAAGCUCUUUUAGAAACCGUAUGUAAGAAUUGGAGGAAACUAAACAAAACUUUACCUCAAGAUAAAAGAUAUUUGUUUAGUUUCCUCCGAUAUCUUAUUUCCGGCAUCUAAAGUUAAAUUUG
Fragaria_nipponica	UUUGGUUUCCUCCAAUGUCUCG	AGAGUUGGUGGGUACCAAACG	BATV01077789.1	-1	2223	2244	CUGCCAAGUACCAAAAUUUAAAGUCCCUAUUUGUUCCUUCAUCUAGAAGUUGUAUGCAAGAGUUGGUGGGUACCAAACGAAUUGGCACAUUACCAACUUGUUUGGUUUCCUCCAAUGUCUCGUCUCCAACUUCUAGAGUUCACUCUC
Fragaria_nubicola	UUUAGUUUCCUCCAAUAUCUUA	AGAAUUGGAGUAAAUUAAACC	BATW01097803.1	1	1521	1542	UCUAUAGCAUCAGAUUACUGCUAAUAAUCAGAGUGCAAAGUUGUAGGUAAGAAUUGGAGUAAAUUAAACCCAAUAUGCACAAUGUCAGCUUCAAGGUGGGUUUAGUUUCCUCCAAUAUCUUAUCUCCAGCAUACGCUAAAGUGCAUG
Fragaria_nubicola	UUUAGUUUCCUCCAAUAUCUUA	AGAAUUGGAGGAAAUUAAACC	BATW01097803.1	1	1669	1690	UCGAUAGCAUCAGACUACUGCUAGUAAUCAGAGUGCAAAGUUGUAGGUAAGAAUUGGAGGAAAUUAAACCCAACAUGCAUAAUGUCAGCUUCAAGGUGGGUUUAGUUUCCUCCAAUAUCUUAUCUCCAGCUUACACUAAAAGUAAAU
Fragaria_nubicola	UUUAAUUUCCUCCAAUAUCUUA	AGAAUUGGAGGAAAUUAAACC	BATW01097803.1	1	1816	1837	UGAAGGUUACAAGAAAAUUCAGUGAAAUCAGAGUGCAAAGUUGUAGGUAAGAAUUGGAGGAAAUUAAACCCAAUAUGCAUAAUAUCAGCUGCAAAGUGUGUUUAAUUUCCUCCAAUAUCUUAUCUCCAACUUACACUAAAGUUGAUG
Fragaria_nubicola	UUUAGUUUCCUCCAAUAACUUA	AGAAUUGGAGGAAACUAAACA	BATW01132221.1	1	267	288	NNNNNNNNNNNNNNNNNNNNNNGGAUUCAUAAGCAUUUCGAAGUCGUAAGUAAGAAUUGGAGGAAACUAAACAUAUUUACCUUGAAUGAAUAGUAAAUUGUUUAGUUUCCUCCAAUAACUUAUCUCCCACUUCAUGCUCAUCUAGAA
Fragaria_nubicola	UUUAAUUUUCUCCAAUAUCUUA	AGAAUUGGAGGAAGUUAAACU	BATW01097803.1	1	1227	1248	UCGAUAGCAUCAGAUUACUGCGAAUGAUCAGAGUGCAAAGUUGUAGGUGAGAAUUGGAGGAAGUUAAACUCAAUAUGCAUAAGGUCUGCUGCAAGAUGGGUUUAAUUUUCUCCAAUAUCUUAUCUCCAGCUUACGCUAAAGUAAAUG
Fragaria_nubicola	UUUAAUUUCUUCCAAUAUCUCA	AGAAUUGGAAGAAAUUAAUCC	BATW01097803.1	1	1976	1997	GGUCUAAGUACUAAGGAAGAUAUAGUGCAGAAGCUGUAUGUGAGAAUUGGAAGAAAUUAAUCCCAGUCCCAUUGACAUGUACUCGUGUUUAAAUAUUGGGUUUAAUUUCUUCCAAUAUCUCACCUCCAGCUUUUGCAGCAGUUUAGU
Fragaria_nubicola	UUUGGUUUCCUCCAAUGUCUCG	AGAGUUGGUGGGUACCAAACA	BATW01132221.1	1	120	141	CUGCCAAGUACCAAAAUUUAAAGUCCCUAUUUGUUCCUUCAUCUAGAAGUUGUAUGCAAGAGUUGGUGGGUACCAAACAAAUUGGCACAUUACCAACUUGUUUGGUUUCCUCCAAUGUCUCGUCUCCAACUUCUAGAGUUCACUCUC
Fragaria_nubicola	UUUAGUUUCCUAUAAUAUCUUA	AGAAUUGGAGGAAGUUAAACC	BATW01097803.1	1	1374	1395	UCUAUAGCAUCAGAUUUCUGCUAAUGAUCAGAGUGCAAAGUUGUAGGUGAGAAUUGGAGGAAGUUAAACCCAAUAUGCAUAAUGUUUGCAGCAAGAUGGGUUUAGUUUCCUAUAAUAUCUUAUCUCCAGCUUACACUAAAGUAAAUU
Fragaria_nubicola	UUUAGUUUCCUCCAACAUCUCA	AGAAUUGGAGGGGACAAAACA	BATW01065147.1	1	376	397	UUCCAGCAUCUAAAUUCUAAAGUAAUAGCUAUAAAUAUUUUGUUUUGUUUAGAGGUCGUAUGUGAGAAUUGGAGGGGACAAAACAAAUUAACCAGUUUUGUUUAGUUUCCUCCAACAUCUCAUCUCCGGUGUCUCCGGUGUCUAAAG
Fragaria_nubicola	UUCGGUUUCCUCCAACAUCUUA	AGAGUUGAAGGAAGCCGAACC	BATW01065147.1	1	625	646	ACAAAGCUUGUAGACUCCAACAGAGUGAGCUUGUAGAUAAGAGUUGAAGGAAGCCGAACCAAUUAUAGGCCAAAAAUCUUUCUGUCUACCCCUAGAAUGGUUCGGUUUCCUCCAACAUCUUAUUUAACAUCUCCUCUCGGAAAUCCA
Fragaria_nubicola	UUUAGUUUUCUCCAAUAUCUCA	AGAAUUGGAGAGGACUAAACA	BATW01065147.1	1	499	520	ACAUCUCCUCUCGGAAAUCCAUUGUCCAUUUGGAAGCUGUAUGUGAGAAUUGGAGAGGACUAAACAAAUCGACCUCUCAAUGAAGAAAGUUCCUAAUUUGUUUAGUUUUCUCCAAUAUCUCAUUUCCAGCAUCUAAAUUCUAAAGUA
Fragaria_nubicola	UUUAGUUUCCUCCAAUAUCUUA	AGAAUUGGAGGAAAUUAAACC	BATW01082599.1	1	3025	3046	UCUAUAGCAUCAGAUUACUGCUAAUAAUCAGAGUGCAAAGUUGUAGGUAAGAAUUGGAGGAAAUUAAACCCAAUAUGCACAAUGUCAGAUUCAAGGUGGGUUUAGUUUCCUCCAAUAUCUUAUCUCCAGCAUACGCUAAAGUACACG
Fragaria_nubicola	UUUAGUUUCCUCCAAUAUCUUA	AGAAUUGGAGGAAAUUAAACC	BATW01082599.1	1	3173	3194	UCGACAGCAUCAGAUUACUGCUAGUAAUCAGAGUGCAAAGUUGUAGGUAAGAAUUGGAGGAAAUUAAACCCAAUAUGCAUAAUGUCAGCUUCAAGGUGGGUUUAGUUUCCUCCAAUAUCUUAUAUCCAGCUUACACUAAACGUAAAU
Fragaria_nubicola	UUUAAUUUCCUCCAAUAUCUUA	AGAAUUGGAGGAAAUUAAACC	BATW01082599.1	1	3320	3341	CGAAAGUUACAAGAAAAUUCAGUGGAAUCAGAGUGCAAAGUUGUAGGUAAGAAUUGGAGGAAAUUAAACCCAAUAUGAAUAAUAUCAGCUGCAAAGUGGGUUUAAUUUCCUCCAAUAUCUUAUUUCCAGCUUACACUAAAGUAAAUG
Fragaria_nubicola	UUUAAUUUCCUCCAAUAUCUUA	AGAAUUGGAGGAAGUUAAACC	BATW01082599.1	1	2880	2901	CGUCUAUAGCAUCAGAUUACUGCUAAUGAUCGGUGCAAAGUUGUAGGUGAGAAUUGGAGGAAGUUAAACCCAAUAUGCAUAAUGUUUGCAGCAAGAUGGGUUUAAUUUCCUCCAAUAUCUUAUCUCCAGCUUACACUAAAGUAAAUU
Fragaria_nubicola	UUUAAUUUUCUCCAAUAUCUUA	AGAAUUGAAGGAAGUUAAACU	BATW01082599.1	1	2733	2754	UCGAUAGCAUCAGAUUACUGCUAAUGAUCAGAGUGCAAAGUUGUAGGUGAGAAUUGAAGGAAGUUAAACUCAAUAUGCAUAAGGUCUGCUGAGAGAUGGGUUUAAUUUUCUCCAAUAUCUUAUCUCCAGCUUACGCUGAAGUAUAUG
Fragaria_nubicola	UUUAAUUUCUUCCAAUAUCUCA	AGAAUUGGAAGAAAUUAAUCC	BATW01082599.1	1	3480	3501	GGUCUAAGUACUAAGGAAGAUAUAGUGCAGAAGCUGUAUGUGAGAAUUGGAAGAAAUUAAUCCCAGUCCCAUUGGCAUAUACUUGUGUUUUAAUAUUGGGUUUAAUUUCUUCCAAUAUCUCACCUCCAGCUUUUGCAGCAGUUUAGU
Fragaria_nubicola	UUUAAUUUUCUCUAAUAUCUUA	AGAAUUAGAGGAAAUUAAGCA	BATW01065147.1	1	240	261	GGUGUCUAAAGUGCAACUUUUAUCUAUACGUUUAAAAGUUGGAUGUAAGAAUUAGAGGAAAUUAAGCAAAUCAACAUUUCAAAUAACAAUUUGUGAUUUAUUUAAUUUUCUCUAAUAUCUUAUCUCCGACAUCUAAAGCGAGAUCUC
Fragaria_nubicola	CUUAAUUUUCUCCAAUAUCUCA	AGAAUUGGAGUAAAUUAAACU	BATW01052023.1	1	1854	1875	CACUGAAUCCGAUGAAAAUUAAGCUCUGCAGCACAGUGUUGUAUUGAGAAUUGGAGUAAAUUAAACUUAAACCGUUGCCACAUUCUGCAUACUGGCCGGGCUUAAUUUUCUCCAAUAUCUCACCUCCAAUUUCUGAAUAAAUGACAA
Fragaria_nubicola	UUUGGUUUUCUUCAACAUCUCA	AGAGUUGGAGGAUACCAAACA	BATW01065147.1	1	113	134	GACAUCUAAAGCGAGAUCUCGUGUUGUUCUCUCCACUUAAAAGUUGUAAGUGAGAGUUGGAGGAUACCAAACAAACUGAUCUCACGAUGACUGCAAUUUGUUUGGUUUUCUUCAACAUCUCAUCUCCGACUUCUAAAGUUAAUCGGU
Fragaria_nubicola	UUUAGUUUCUUCCAAUAUCUCA	AGAAUUGGAGUGAACUAAACA	BATW01197866.1	-1	356	377	ACACCCACCUUUACACCAGCGCCCAUCUCUCUCUUUUAGAAGCUGUAGGUGAGAAUUGGAGUGAACUAAACAAAAUCACCCAUAAACGGGCAAAAAUUUGUUUAGUUUCUUCCAAUAUCUCAUCUCCAACAUCUAAAUUAAAAUUCU
Fragaria_nubicola	UUUAAUUUCCUCCAAUAUCUUA	AGAAUUGGAGGAAAUUAAACC	BATW01088877.1	-1	353	374	UUGAUAGCAUCAGAUCACUGGUAAUAGUCAGAGUGCAUAGUUGUAAGUGAGAAUUGGAGGAAAUUAAACCCAAUAUGCAUAAUGUCUGCUGCAAGGUGGGUUUAAUUUCCUCCAAUAUCUUAUCUCCAGCUUAUACUACAAUAAAUG
Fragaria_nubicola	UUUAAUUUCCUCCAAUAUCUUA	AGAAUUGGAGGAAGUUAAACC	BATW01088877.1	-1	199	220	UAAGUUUCCUGAUGAAAAUCAGUGAAAUUAGAGUGCAAAGUUGUAGGUGAGAAUUGGAGGAAGUUAAACCCAAUACGCAUAACGUCUGCUGCAAGGUGGGUUUAAUUUCCUCCAAUAUCUUAUCUCCAGCUUACACUAAAGUAUAUG
Fragaria_nubicola	UUUAGUUUCCUUCAAUAUCUUA	AGAAUUGGAGGAAACUAAACA	BATW01197866.1	-1	740	761	AAAGUAAUACAACGGGUUACUUGUUCAAGCUCUUUUAGAAACCGUAUGUAAGAAUUGGAGGAAACUAAACAAUACUUUACCUCAAGAUGAAAGAUAUUUGUUUAGUUUCCUUCAAUAUCUUAUUUCCGGCAUCUAAAGUUAAAUUUG
Fragaria_nubicola	UUCGGUUUCCUCCAACAUCUUA	AGAGUUGAAGGAAGCUGAACC	BATW01028871.1	-1	1125	1146	ACAAAGCUUGUAGACUCCAAAAGAGUGAGCUUGUAGAUAAGAGUUGAAGGAAGCUGAACCAAUUAUAGGCCAAAAAUCUUUCUGUCUACCCCUAGAAUGGUUCGGUUUCCUCCAACAUCUUAUCUAACAUCUCCUCUCGGAAAUCCA
Fragaria_nubicola	UUUAGUUUCCUCUAAUAUCUCA	AGAAUUGGAGGGGACAAAACA	BATW01028871.1	-1	1378	1399	AGCAUCUAAAUUCUAAAUUAAGUAAUAGCUAUAAAUAUUUUGCUUUGUUUAGAGGUCGUAUGUGAGAAUUGGAGGGGACAAAACAAAUUAACCAGUUUUGUUUAGUUUCCUCUAAUAUCUCAUCUCCGGCAUCUAAAGUGCAACUUU
Fragaria_nubicola	UUUAGUUUUCUCCAAUAUCUCA	AGAAUUGGAGAGGACUAAACA	BATW01028871.1	-1	1251	1272	ACAUCUCCUCUCGGAAAUCCAUUGUCCGUUUGGAAGCUGUAUGUGAGAAUUGGAGAGGACUAAACAAAUCGACCUCUCAACGAAGAAAGUUCCUAAUUUGUUUAGUUUUCUCCAAUAUCUCAUUUCCAGCAUCUAAAUUCUAAAUUA
Fragaria_nubicola	UUUAAUUUCCUCUAAUAUCUUA	AGAAUUAGAGGAAAUUAAGCA	BATW01028871.1	-1	1505	1526	GGCAUCUAAAGUGCAACUUUUAUUUAUACGUUUAAAAGUUGGAUGUAAGAAUUAGAGGAAAUUAAGCAAAUUAACAUUUCAAAUAACAAUUUGUAAUUUGUUUAAUUUCCUCUAAUAUCUUAUCUCCGACAUCUAAAGCGAGAUCUC
Fragaria_orientalis	CUUAAUUUUCUCCAAUAUCUCA	AGAAUUGGAGUAAAUUAAACU	BATX01015236.1	1	119	140	CACUGAAUCCGAUGAAAAUUAAGCUCUGCAGCACAGUGUUGUAUUGAGAAUUGGAGUAAAUUAAACUUAAACCGUUGCCACAUUCUGCAUACUGGCCGGGCUUAAUUUUCUCCAAUAUCUCACCUCCAAUUUCUGAAUAAAUGACAA
Fragaria_orientalis	UUCGGUUUCCUCCAACAUCUUA	AGGGUUGAUGGAAGCUGAACC	BATX01148730.1	1	382	403	ACAAAGCUUGUAGACUCCAAAAGAGUGAGCUCGUAGAUAAGGGUUGAUGGAAGCUGAACCAAUUCUAGGCCAAAAAUCUUUCUGUGUACCCCUAGCAUGGUUCGGUUUCCUCCAACAUCUUAUCUAACAUCUCCUCUCGGAAAUCCA
Fragaria_orientalis	UUUAGUUUUCUCCAAUAUCUCA	AGAAUUGGAGGGGACAAAACA	BATX01148730.1	1	134	155	UUUCCAGCAUCUAAAUUCUAAAGUAAUAGCUAAAAUUAUUUUGCUUUGUUUAGAGGUCGUAUGUGAGAAUUGGAGGGGACAAAACAAAUUAACCAGUUUGUUUAGUUUUCUCCAAUAUCUCAUCUCCGUCUAAGAUGCAACUUUUAU
Fragaria_orientalis	UUUAGUUUCUUCCAAUAUCUCA	AGAAUUGGAGUGAACUAAACA	BATX01142063.1	1	1002	1023	ACACCCACCUUUACACCAGCGCCCAUCUCUCUCUUUUAGAAGCUGUAGGUGAGAAUUGGAGUGAACUAAACAAAAUCACCCAUAAACGGGCAAAAAUUUGUUUAGUUUCUUCCAAUAUCUCAUCUCCAACAUCUAAACUAAAAUCCU
Fragaria_orientalis	UUUAGUUUCCUCCAAUAACUUA	AGAAUUGGAGGAAACUAAACA	BATX01142063.1	1	401	422	GCAUUCAAAUCUAAAUAAUUCGGGAUUCAUAAGCAUUUCGAAGUCGUAAGUAAGAAUUGGAGGAAACUAAACAUAUUUACCUUGAAUGAAUAGUAAAUUGUUUAGUUUCCUCCAAUAACUUAUCUCCCACUUCAUGCUCAUCUAGAA
Fragaria_orientalis	UUUAAUUUCCUCCAAUAUCUUA	AGAAUUGGAGGAAGUUAAACC	BATX01133353.1	1	415	436	NNNNNNNNCUGAUGAAAAUCAGUGAAAUUAGAGUGCAAAGUUGUAGGUGAGAAUUGGAGGAAGUUAAACCCAAUACGCAUAAUAUCUGUUGCAAGGUGGGUUUAAUUUCCUCCAAUAUCUUAUCUCCAGCUUACACUAAAGUAUAUG
Fragaria_orientalis	UUUAAUUUCCUCCAAUAUCUUA	AGAAUUGGAGGAAAUUAAACC	BATX01133352.1	1	261	282	UUGAUAGCAUCAGAUUACUGGUAAUAGUCAGAGUGCAUAGUUGUAAGUGAGAAUUGGAGGAAAUUAAACCCAAUAUGCAUAAUGUCUGCUGCAAGGUGGGUUUAAUUUCCUCCAAUAUCUUAUCUCCAGCUUAUACUACAAUAAAUG
Fragaria_orientalis	UUUAAUUUCCUCCAAUAUCUUA	AGAAUUGGAGGAAGUUAAACC	BATX01133352.1	1	415	436	NNNNNNNNCUGAUGAAAAUCAGUGAAAUUAGAGUGCAAAGUUGUAGGUGAGAAUUGGAGGAAGUUAAACCCAAUACGCAUAAUGUCUGCUGCAAGGUGGGUUUAAUUUCCUCCAAUAUCUUAUCUCCAGCUUACACUAAAGUAUAUG
Fragaria_orientalis	UUUAAUUUCCUCCAAUAUUUUA	AGAAUUGGAGGAAAUUAAACU	BATX01133353.1	1	261	282	NNNNCUGAUGAAAAUCAGUGAAAUUAGAGUGCAAAGUUGUAGGUGAGAAUUGGAGGAAGUUAAACCCAAUACGCAUAAUAUCUGUUGCAAGGUGGGUUUAAUUUCCUCCAAUAUCUUAUCUCCAGCUUACACUAAAGUAUAUGUCGAUACUUGAUAGCAUCAGAUUACUGGUAAUAGUCAGAGUGCAUAGUUGUAAGUGAGAAUUGGAGGAAAUUAAACUCAAUAUGCAUAAUGUCUGCUGCAAGGUGGGUUUAAUUUCCUCCAAUAUUUUAUCUCCAGCUUAUACUACAAUAAAUG
Fragaria_orientalis	UUUAGUUUCCUUCAAUAUCUUA	AGAAUUGGAGGAAACUAAACA	BATX01142063.1	1	637	658	AAAGUAAUACAACGGGUUACUUGUUCAAGCUCUUUUAGAAACCGUAUGUAAGAAUUGGAGGAAACUAAACAAAACUUUACCUCAAGAUAAAAGAUAUUUGUUUAGUUUCCUUCAAUAUCUUAUUUCCGGCAUCUAAAGUUAAAUUUG
Fragaria_orientalis	UUUAAUUUCUUCCAAUAUCUCA	AGAAUUGGAAGAAAUUAAUCC	BATX01184776.1	1	110	131	AUUGAAGGUCUAGGUACUAAGGAAGAUAUAGUGCAGAAGCUGUACGUGAGAAUUGGAAGAAAUUAAUCCCAUUGACAUAUUAUUGUGUUUAAAUAUUGGGUUUAAUUUCUUCCAAUAUCUCACCUCCAGCUUUGGCGGCAGUUCAUU
Fragaria_orientalis	UUUAGUUUUCUCCGAUAUCUCA	AGAAUUGGAGAGGACUAAACA	BATX01148730.1	1	256	277	ACAUCUCCUCUCGGAAAUCCACUGUCCAUUUGGAAGCUGUAUGUGAGAAUUGGAGAGGACUAAACAAAUCGAUCUCUCAAUGAAAAAGGGUCCUAAUUUGUUUAGUUUUCUCCGAUAUCUCAUUUCCAGCAUCUAAAUUCUAAAGUA
Fragaria_orientalis	UUUGGUUUCCUCCAAUGUCUCG	AGAGUUGGUGGGUACCAAACA	BATX01142063.1	1	254	275	CUGCCAAGUACCAAAAUUUAAAGGCCCUAUUUGUUCCUUCAUCUCGAAGUUGUAUGCAAGAGUUGGUGGGUACCAAACAAAUUGGCACAUUACCAACUUGUUUGGUUUCCUCCAAUGUCUCGUCUCCAACUUCUAGAGUUCACUCUC
Fragaria_orientalis	UUUAGUUUCCUCCAAUAUCUCA	AGAAUUGGAGGGGACAAAACA	BATX01035003.1	-1	1600	1621	AUCUAAAUUCUAAAGUAAUAGCUAUAAAUAUUUUGCUUUGUUUAGACUUUAGAGGUCGUAUGUGAGAAUUGGAGGGGACAAAACAAAUUAACCAGUUUUGUUUAGUUUCCUCCAAUAUCUCAUCUCCGGCAUCUAAAGUGCAACUUA
Fragaria_orientalis	UUCGGUUUCCUCCAACAUCUUA	AGAGUUGAAGGAAGCUGAACC	BATX01035003.1	-1	1344	1365	ACAAAGCUUGUAGACUCCAAAAGAGUGAGCUUGUAGAUAAGAGUUGAAGGAAGCUGAACCAAUUAUAGGCCAAAAAUCUUUCUGUCUACCCCUAGAAUGGUUCGGUUUCCUCCAACAUCUUAUCUAACAUCUCCUCUCGGAAAUCCA
Fragaria_orientalis	UUUAGUUUUCUCCAAUAUCUCA	AGAAUUGGAGAGGACUAAACA	BATX01035003.1	-1	1470	1491	ACAUCUCCUCUCGGAAAUCCAUUGUCCAUUUGGAAGCUGUAUGUGAGAAUUGGAGAGGACUAAACAAAUCGACCUCUCAAUGAAGAAAGUUCUUAAUUUGUUUAGUUUUCUCCAAUAUCUCAUUUCCAGCAUCUAAAUUCUAAAGUA
Fragaria_orientalis	UUUAAUUUCCUCCAAUAUCUCA	AGAAUUGGAGGGAAUUAAACA	BATX01048786.1	-1	2648	2669	AUCUAAACUAAAACUCCCAAAAUAUUAUUUUCUUUCUUUAAGUCGUAUGUGAGAAUUGGAGGGAAUUAAACAAAAUUAAUAUUGAAUAAGAAGUAUUUUGUUUAAUUUCCUCCAAUAUCUCACCUCCGACAUCUAAAGUAAUACAAC
Fragaria_orientalis	UUUAGUUUCUUCCAAUAUCUCA	AGAAUUGGAGUGAACUAAACA	BATX01048786.1	-1	2396	2417	AACACCCACCUUUACACCAGCGCCAUCUCUCUCUUUUAGAAGCUGUAGGUGAGAAUUGGAGUGAACUAAACAAAAUCACCCAUAAAUGGGCUAUAAUUUGUUUAGUUUCUUCCAAUAUCUCAUCUCCAACAUCUAAACUAAAAUCCU
Fragaria_orientalis	UUUAAUUUUCUCCAAUAUCUUA	AGAAUUGAAGGAAGUUAAACU	BATX01079758.1	-1	169	190	UCGAUAGGAUCAGAUUACUGCUAAUGAUCAGAGUGCAAAGUUGUGGGUGAGAAUUGAAGGAAGUUAAACUCAAUAUGCAUAAGGUCUGCUGAGAGAUGGGUUUAAUUUUCUCCAAUAUCUUAUCUCCAGCUUACGCUGAAGUAUAUG
Fragaria_orientalis	UUUAGUUUCCUCCAAUAACUUA	AGAAUUGGAGGAAACUAAACA	BATX01048786.1	-1	3050	3071	UCUAAAUAAUUUGGGAUUCAUAAGCAUUUCGAAGUCGUAAGUAAGAAUUGGAGGAAACUAAACAUAUUUACCUUGAAUGAAUAGUAAAUUCACUAAAUUGUUUAGUUUCCUCCAAUAACUUAUCUCCCACUUCAUGCUCAUCUAGAA
Fragaria_orientalis	UUUAGUUUCCUCCGAUAUCUUA	AGAAUUGGAGUAAACUAAACA	BATX01048786.1	-1	2782	2803	AAAGUAAUACAACGGGUUACUUGUUCAAGCUCUUUUAGAAACCGUAUGUAAGAAUUGGAGUAAACUAAACAAAACUUUACCUCAAGAUAAAAGAUAUUUGUUUAGUUUCCUCCGAUAUCUUAUUUCCGGCAUCUAAAGUUAAAUUUG
Fragaria_orientalis	UUUAAUUUCCUCUAAUAUCUUA	AGAAUUAGAGGAAAUUAAGCA	BATX01035003.1	-1	1719	1740	UCAUCUCCGGCAUCUAAAGUGCAACUUAUGUUUAAAAGUUGGAUGUAAGAAUUAGAGGAAAUUAAGCAAAUUAACAUUUCAAAUAACAAUUUGUAAUUUGUUUAAUUUCCUCUAAUAUCUUAUCUCCGACAUCUAAAGCGAGAUCUU
Fragaria_orientalis	UUUGGUUUCCUCCAAUGUCUCG	AGAGUUGGUGGGUACCAAACA	BATX01048786.1	-1	3197	3218	CUGCCAAGUACCAAAAUUUAAAGUCCCUAUUAGUUCCUUCAUCUAGAAGUUGUACGCAAGAGUUGGUGGGUACCAAACAAAUUGGCACAUUACCAACUUGUUUGGUUUCCUCCAAUGUCUCGUCUCCAACUUCUAGAGUUCACUCUC
Fragaria_orientalis	UUUGGUUUUCUCCAACAUCUCA	AGAGUUGGAGGAUACCAAACA	BATX01035003.1	-1	1846	1867	GACAUCUAAAGCGAGAUCUUGUGUUGUUCUCUCCACUUAAAAGUUGUAAGUGAGAGUUGGAGGAUACCAAACAAACUGACCUCACGAUGACUGCAAUUUGUUUGGUUUUCUCCAACAUCUCAUCUCCCACUUCUAAAGUUAUUCCCA
Fragaria_orientalis	UUUAGUUUCCUCCAAUAUCUCA	AGAAUUGGAGGGGACAAAACA	BATX01145371.1	-1	319	340	AUCUAAAUUCUAAAGUAAUAGCUAUAAAUAUUUUGCUUUGUUUAGACUUUAGAGGUCGUAUGUGAGAAUUGGAGGGGACAAAACAAAUUAACCAAUUUUGUUUAGUUUCCUCCAAUAUCUCAUCUCCAGCGUCUAAAGUGCAACUUU
Fragaria_orientalis	UUCGGUUUCCUCCAACAUCUUA	AGAGUUGAAGGAAGCUGAACC	BATX01145371.1	-1	63	84	NNNNNNNNNNNNNNNNNNNNNNNNNNNNNNNNNNNNNNAAGAGUUGAAGGAAGCUGAACCAAUUAUAGGCCAAAAAUCUUUCUGUCUACCCCUAGCAUGAUUCGGUUUCCUCCAACAUCUUAUCUAACAUCUCCUCUCGGAAAUCCA
Fragaria_orientalis	UUUAGUUUUCUCCAAUAUCUCA	AGAAUUGGAGAGGACUAAACA	BATX01145371.1	-1	189	210	ACAUCUCCUCUCGGAAAUCCAUUGUCCAUUUGGAAGCUGUAUAUGAGAAUUGGAGAGGACUAAACAAAUCGACCUCUCAAUGAAGAAAGUUCCUAAUUUGUUUAGUUUUCUCCAAUAUCUCAUUUCCAGCAUCUAAAUUCUAAAGUA
Fragaria_orientalis	UUUAGUUUCCUCCAAUAUCUUA	AGAAUUGGAGUAAAUUAAACC	BATX01133283.1	-1	201	222	UCUAUAGCAUCAGAUUACUGCUAAUAAUCAGAGUGCAAAGUUGUAGGUAAGAAUUGGAGUAAAUUAAACCCAAUAUGCACAAUGUCAGCUUCAAGGUGGGUUUAGUUUCCUCCAAUAUCUUAUCUCCAGCAUACGCUAAACGUAAAU
Fragaria_orientalis	UUUAGUUUCCUCCAAUAUCUUA	AGAAUUGGAGGAAAUUAAACC	BATX01133283.1	-1	53	74	NNNNNNNNNNNNNNNNNNNNNNNNNNNNNNNNNNNNNNNNNNNNNNNNAAGAAUUGGAGGAAAUUAAACCCAACAUGCAUAAUGUCAGCUUCAAGGUGGGUUUAGUUUCCUCCAAUAUCUUAUCUCCAGCUUACACUAAAAGUAAAU
Fragaria_orientalis	UUUAAUUUUCUCCAAUAUCUUA	AGAAUUGGAGGAAGUUAAACU	BATX01133283.1	-1	387	408	UCGAUAGCAUCAGAUUACUGCGAAUGAUCAGAGUGCAAAGUUGUAGGUGAGAAUUGGAGGAAGUUAAACUCAAUAUGCAUAAGGUCUGCUGCAAGAUGGGUUUAAUUUUCUCCAAUAUCUUAUCUCCAGCUUACGCUAAAGUAUAUG
Fragaria_orientalis	UUUAAUUUCCUCUAAUAUCUUA	AGAAUUAGAGGAAAUUAAGCA	BATX01145371.1	-1	434	455	UAUCUCAUCUCCAGCGUCUAAAGUGCAACUUUUAUCUAUACAUUUAAAAGUUGGAUAUAAGAAUUAGAGGAAAUUAAGCAAAUUAACAAUUUAUGAUUUGUUUAAUUUCCUCUAAUAUCUUAUCUCCGACAUCUAAAACGAGAUCUC
Fragaria_orientalis	UUUGGUUUUCUCCAACAUCUCA	AGAGUUGGAGGAUACCAAACA	BATX01145371.1	-1	561	582	GACAUCUAAAACGAGAUCUCGUGUUGUUCUCUCCACUUAAAAGUUGCAAGUGAGAGUUGGAGGAUACCAAACAAACUGACCUCAUGAUGACCGCAGUUUGUUUGGUUUUCUCCAACAUCUCAUCUCCGACUUCUAAAGUUAUUCCCG
Fragaria_vesca	UUUAGUUUCUUCCAAUAUCUCA	AGAAUUGGAGUGAACUAAACA	CM001055.1	1	24210215	24210236	ACACCCACCUUUACACCAGCGCCCAUCUCUCUCUUUUAGAAGCUGUAGGUGAGAAUUGGAGUGAACUAAACAAAAUCACCCAUAAACGGGCAAAAAUUUGUUUAGUUUCUUCCAAUAUCUCAUCUCCAACAUCUAAACUAAAAUCCU
Fragaria_vesca	UUUAGUUUCCUCCAAUAACUUA	AGAAUUGGAGGAAACUAAACA	CM001055.1	1	24209614	24209635	GCAUUCAAAUCUACAUAAUUCAAGAUUCAUAAGCAUUUCGAAGUCGUAAGUAAGAAUUGGAGGAAACUAAACAUAUUUACCUUGAAUGAAUAGUAAAUUGUUUAGUUUCCUCCAAUAACUUAUCUCCCACUUCAUGCUCAUCUAGAA
Fragaria_vesca	UUUAGUUUCCUUCAAUAUCUUA	AGAAUUGGAGGAAACUAAACA	CM001055.1	1	24209850	24209871	AAAGUAAUACAACGGGUUACUUGUUCAAGCUCUUUUAGAAACCGUAUGUAAGAAUUGGAGGAAACUAAACACAACUUUACCUUAAGAUAAAAGAUAUUUGUUUAGUUUCCUUCAAUAUCUUAUUUCCGGCAUCUAAAGUUAAAUUUG
Fragaria_vesca	UUUGGUUUCCUCCAAUGUCUCG	AGAGUUGGUGGGUACCAAACA	CM001055.1	1	24209467	24209488	CUGCCAAGUACCAAAAUUUAAAGUCCCUAUUUGUUCCUUCAUCUAGAAGUUGUAUGCAAGAGUUGGUGGGUACCAAACAAAUUGGCACAUUACCAACUUGUUUGGUUUCCUCCAAUGUCUCGUCUCCAACUUCUAGAGUUCACUCUC
Fragaria_vesca	UUUAGUUUCCUCCAAUAUCUUA	AGAAUUGGAGUAAAUUAAACC	CM001053.1	-1	9280778	9280799	UCUAUAGCAUCAGCUUACUGCUAAUAAUCAGAGUGCAAAGUUGUAGGUAAGAAUUGGAGUAAAUUAAACCCAAUAUGCACAAUGUCAGCUUGAAGGUGGGUUUAGUUUCCUCCAAUAUCUUAUCUCCAGCAUACGCUAAAGUACAUG
Fragaria_vesca	UUUAGUUUCCUCCAAUAUCUUA	AGAAUUGGAGGAAAUUAAACC	CM001053.1	-1	9280631	9280652	UCGAUAGCAUCAGACUACUGCUAGUAAUCAGAGUGCAAAGUUGUCGGUAAGAAUUGGAGGAAAUUAAACCCAACAUGCAUAAUGUCAGCUUAAAGGUGGGUUUAGUUUCCUCCAAUAUCUUAUCUCCAGCUUACACUAAAGUAAAUA
Fragaria_vesca	UUUAAUUUCCUCCAAUAUCUUA	AGAAUUGGAGGAAAUUAAACC	CM001053.1	-1	9280484	9280505	UGAAAGUUACAAGAAAAUUCAGUGAAAUCAGAGUGCAAAGUUGUAGGUAAGAAUUGGAGGAAAUUAAACCCAACAUGCAUAAUAUCAGCUGCAAAGUGGGUUUAAUUUCCUCCAAUAUCUUAUCUCCAACUUACACUAAAGUAAAUG
Fragaria_vesca	UUUAAUUUCCUCCAAUAUCUUA	AGAAUUGGGGGAAGUUAAACC	CM001053.1	-1	9280925	9280946	UCUAUAGCAUCAGAUUUCUGCUAAUGAUCAGAGUGUAAAGUUGUAGGUGAGAAUUGGGGGAAGUUAAACCCAAUAUGCAUAAUGUUAGCAGCAAGAUGGGUUUAAUUUCCUCCAAUAUCUUAUCUCCAGCUUAUACUAAAGUAAAUU
Fragaria_vesca	UUUAAUUUUCUCCAAUAUCUUA	AGAAUUGGAGGAAGAAAAACU	CM001053.1	-1	9281072	9281093	UCGAUAGCAUCAGAUUACUGCGAAUGAUCAGAGUGCAAAGUUGUAGGUGAGAAUUGGAGGAAGAAAAACUCAAUAUGCAUAAGGUCUGCUGCAAGAUGGGUUUAAUUUUCUCCAAUAUCUUAUCUCCAGCUUACGCUAAAGUAUAUG
Fragaria_vesca	UUUAAUUUCUUCCAAUAUCUCA	AGAAUUGGAAGAAAUUAAUCU	CM001053.1	-1	9280324	9280345	AGGUCCAAGUACUAAGGAAGAUAUAGUGCAGAGCUGUAUGUGAGAAUUGGAAGAAAUUAAUCUCAGUUCCAUUGACAUGUACUUGUGUUUAAAUAUUGGGUUUAAUUUCUUCCAAUAUCUCACCUCCAGCUUUUGCAGCAGUUUAGU
Fragaria_vesca	UUUAGUUUCCUCCAAUAUCUCA	AGAAUUGGAGGGGACAAAACA	CM001058.1	-1	32103156	32103177	UUCCAGCAUCUAAAUUCUAAAGUAAUAGCUAUAAAUAUUUUGCUUUGUUUAGAGGUCGUAUGUGAGAAUUGGAGGGGACAAAACAAAUUAACCAGUUUUGUUUAGUUUCCUCCAAUAUCUCAUCUCCGACAUCUAAAGUGUAACUUU
Fragaria_vesca	UUCGGUUUCCUCCAACAUCUUA	AGAGUUGAAGGAAGCUGAACC	CM001058.1	-1	32102907	32102928	ACAAAGCUUGUAGACUCCAAAAGAGUGAGCUUGUAGAUAAGAGUUGAAGGAAGCUGAACCAAUUAUAGGCCAAAAAUCUUUCUGUCUACCCCGAGAAUGGUUCGGUUUCCUCCAACAUCUUAUCUAACAUCUCCUCUCGGAAAUCCA
Fragaria_vesca	UUUAGUUUUCUCCAAUAUCUCA	AGAAUUGGAGAGGACUAAACA	CM001058.1	-1	32103033	32103054	ACAUCUCCUCUCGGAAAUCCAUUGUCCAUUUGGAAGCUGUAUGUGAGAAUUGGAGAGGACUAAACAAAUCGACCUCUCAAUGAAGAAAGUUCCUAAUUUGUUUAGUUUUCUCCAAUAUCUCAUUUCCAGCAUCUAAAUUCUAAAGUA
Fragaria_vesca	UUUAAUUUCCUCUAAUAUCUUA	AGAAUUAGAGGAAAUUAAGCA	CM001058.1	-1	32103283	32103304	GACAUCUAAAGUGUAACUUUUAUCUAUACGUUUAAAAGUUGGAUGUAAGAAUUAGAGGAAAUUAAGCAAAUUAACAUUUCAAAUAACAAUUUGUAAUUUGUUUAAUUUCCUCUAAUAUCUUAUCUCCGACAUCUAAAGCGAGAUCUC
Fragaria_vesca	CUUAAUUUUCUCCAAUAUCUCA	AGAAUUGGAGUAAAUUAAACU	CM001058.1	-1	15072252	15072273	CACUGAAUCCGAUGAAAAUUAAGCUCUGCAGCACGGUGUUGUAUUGAGAAUUGGAGUAAAUUAAACUUAAACCGUUGCCACAUUCUGCAUACUGGCCGGGCUUAAUUUUCUCCAAUAUCUCACCUCCAAUUUCUGAAUAAAUGACAA
Fragaria_vesca	UUUGGUUUUCUCCAACAUCUCA	AGAGUUGGAGGAUACCAAACA	CM001058.1	-1	32103410	32103431	GACAUCUAAAGCGAGAUCUCGUGUUGUUCUCUCCACUUAAAAGUUGUAAGUGAGAGUUGGAGGAUACCAAACAAACUGACCUCACGAUGACUGCAAUUUGUUUGGUUUUCUCCAACAUCUCAUCUCCCACUUCUAAAGUUAUUCCCG
Fragaria_vesca	UUUAAUUUUCUCCAAUAUCUUA	AGAAUUGGAGGAAGUUAAACC	GG775297.1	-1	331903	331924	UAAGUUUCCUGAUGAAAAUCAGUGAAAUUAGAGUGCAAAGUUGUAGAUGAGAAUUGGAGGAAGUUAAACCCAAUACGCAUAAUAUCUGCUGCAAGGUGGGUUUAAUUUUCUCCAAUAUCUUAUCUCCAGCUUACACUAAAGUAUAUG
Fragaria_x	UUUAGUUUCCUCCAAUAUCUUA	AGAAUUGGAGGAAAUUAAACC	DF318717.1	1	6310	6331	AGAAAGUUACAAGAUUACUGCUAGUAAUCAGAGUGCAAAGUUGUAGGUAAGAAUUGGAGGAAAUUAAACCCAACAUGCAUAAUGUCGGCUUCAAGGUGGGUUUAGUUUCCUCCAAUAUCUUAUAUCCAGCUUACACUAAAAGUAAAU
Fragaria_x	UUUAAUGUCCUCCAAUAUCUUA	AGAAUUGGAGGAAAUUAAACC	DF318717.1	1	6015	6036	UCGAUAAUAUCAGAUUACUGCUAGUAAUCAGAGUGCAAAGUUGUAGGUAAGAAUUGGAGGAAAUUAAACCCAAUAUGAAUAAUAUCAGCUGCAAAGUGGGUUUAAUGUCCUCCAAUAUCUUAUCUCCAGCUUACACUAAAGUAAAUG
Fragaria_x	UUUAAUGUCCUCCAAUAUCUUA	AGAAUUGGAGGAAAUUAAACC	DF318717.1	1	5868	5889	UCGAUAAUAUCAGAUUACUGCUAGUAAUCAGAGUGCAAAGUUGUAGGUAAGAAUUGGAGGAAAUUAAACCCAAUAUGAAUAAUAUCAGCUGCAAAGUGGGUUUAAUGUCCUCCAAUAUCUUAUCUCCAGCUUACACUAAAGUAAAUG
Fragaria_x	UUUAAUGUCCUCCAAUAUCUUA	AGAAUUGGAGGAAAUUAAACC	DF318717.1	1	5721	5742	UCGAUAAUAUCAGAUUACUGCUAGUAAUCAGAGUGCAAAGUUGUAGGUAAGAAUUGGAGGAAAUUAAACCCAAUAUGAAUAAUAUCAGCUGCAAAGUGGGUUUAAUGUCCUCCAAUAUCUUAUCUCCAGCUUACACACUGAAUUGCA
Fragaria_x	UUUAAUGUCCUCCAAUAUCUUA	AGAAUUGGAGGAAAUUAAACC	DF318717.1	1	6551	6572	CGAAAGUUACAAGAAAAUUCAGUGGAAUCAGGGUGCAAAGUUGUAGGUAAGAAUUGGAGGAAAUUAAACCCAAUAUGAAUAAUAUCAGCUGCAAAGUGGGUUUAAUGUCCUCCAAUAUCUUAUCUCCAGCUUACACUAAAGUAAAUG
Fragaria_x	UUUAAUGUCCUCCAAUAUCUUA	AGAAUUGGAGGAAAUUAAACC	DF318717.1	1	6162	6183	UCUAUAGCAUCAGAUAACUGCUAAUAAUAUGAGUGCAAAGUUGUAGGUAAGAAUUGGAGGAAAUUAAACCCAAUAUGAAUAAUAUCAGCUGCAAAGUGGGUUUAAUGUCCUCCAAUAUCUUAUCUCCAGCUUACACUAAAGUAAAUG
Fragaria_x	UUUAAUUUCUUCCAAUAUCUCA	AGAAUUGGAGGAAAUUAAACC	DF318717.1	1	6470	6491	GGUGCAAAGUUGUAGGUAAGAAUUGGAGGAAAUUAAACCCAAUAUGAAUAAUAUCAGCUGCAAAGUGGGUUUAAUGUCCUCCAAUAUCUUAUCUCCAGCUUACACUAAAGUAAAUGUCGAUAAUGCAUAUACUUGUGUUUUAAUAUUGGGUUUAAUUUCUUCCAAUAUCUCACCUCCAGCUUUUGCAGCAGUUUAGU
Fragaria_x	UUUAAUUUCCUCCAAUAUUUUA	AGAAUUGGAGGAAGUUAAACU	DF317744.1	1	8241	8262	UUUCCUGAUGAAAACCAGUGAAAUUAGAGUGCAAAGUUGUAGAUGAGAAUUGGAGGAAGUUAAACCCAAUACGCAUAAUAUCUGCUGCAAGGUGGGUUUAAUUUUCUCCAAUAUCUUAUCUCCAGCUUACACUAAAGUAUAUGUCGAUACUUGAUAGCAUCAGAUUACUGGUAAUAGUCAGAGUGCAUAGUUGUAAGUGAGAAUUGGAGGAAGUUAAACUCAAUAUGCAUAAUGUCUGCUGCAAGGUGGGUUUAAUUUCCUCCAAUAUUUUAUCUCCAGCUUAUACUACAAUAAAUG
Fragaria_x	UUUAAUUUUCUCCAAUAUCUUA	AGAAUUGGAGGAAGUUAAACC	DF317744.1	1	8395	8416	UAAGUUUCCUGAUGAAAACCAGUGAAAUUAGAGUGCAAAGUUGUAGAUGAGAAUUGGAGGAAGUUAAACCCAAUACGCAUAAUAUCUGCUGCAAGGUGGGUUUAAUUUUCUCCAAUAUCUUAUCUCCAGCUUACACUAAAGUAUAUG
Fragaria_x	UUUAAUUUCUUCCAAUAUCUCA	AGAAUUGGAAGAAAUUAAUCC	DF317744.1	1	8543	8564	AUUGAAGGUCUAGGUACUAAGGAAGAUAUAGUGCAGAAGCUGUACGUGAGAAUUGGAAGAAAUUAAUCCCAUUGACAUAUUAUUGUGUUUAAAUAUUGGGUUUAAUUUCUUCCAAUAUCUCACCUCCAGCUUUUGCGGCAGUUCAUU
Fragaria_x	CUUAAUUUUCCCCAAUAUCUCA	AGAAUUGGAGUAAAUUAAACU	DF334116.1	1	1825	1846	AUUGAAUUCGAUGAAAUUUGAAGCUCUGCAGCACAGUAUUGUAUUGAGAAUUGGAGUAAAUUAAACUUAAACCGUUACCACAUUCUUCAUACUAUCCGGGCUUAAUUUUCCCCAAUAUCUCACCUCCAAUUUCUGAAUAAAUGACCA
Fragaria_x	UUUAGUUUCCUCCAAUAUCUCA	AGAAUUGGAGGGGACAAAACA	DF281569.1	1	9260	9281	UUUCCAGCAUCUAAAUUCUAAAGUAAUAGCUAAAAGUAUUUUGUUUUGUUUAGAGGUCGUAUGUGAGAAUUGGAGGGGACAAAACAGAUUAACCAGUUUGUUUAGUUUCCUCCAAUAUCUCAUCUCCUGCGUCUAAAGUGCAACUUU
Fragaria_x	UUCGGUUUCCUCCAACAUCUUA	AGAGUUGAUGGAAGCCGAACC	DF281569.1	1	9648	9669	ACAAACCUUGUAGACUCCAAAAGAGUGAGCUCGUAGAUAAGAGUUGAUGGAAGCCGAACCAAUUCUAGGCCAAAAAUCUUUCUGUUUACCCCUAGCAUGGUUCGGUUUCCUCCAACAUCUUAUCUAACAUCUCCUCUCGGAAAUCCA
Fragaria_x	UUUAGUUUUCUCCAAUAUCUCA	AGAAUUGGAGAUGACUAAACA	DF281569.1	1	9523	9544	AACAUCUCCUCUCGGAAAUCCAUUGUCCAUUUGGAAGCUGUAUGUGAGAAUUGGAGAUGACUAAACAAAUCGAUCUCUCAAUGAAAAGGGUCCUAAUUUGUUUAGUUUUCUCCAAUAUCUCAUUUCCAGCAUCUAAAUUCUAAAGUA
Fragaria_x	UUUAGUUUUCUCCAAUAUCUCA	AGAAUUGGAGAUGACUAAACA	DF281569.1	1	9382	9403	AAAGUAAUAGCUAAAAGUAUUUUGUUUUGUUUAGAGGUCGUAUGUGAGAAUUGGAGAUGACUAAACAAAUCGAUCUCUCAAUGAAAAGGGUCCUAAUUUGUUUAGUUUUCUCCAAUAUCUCAUUUCCAGCAUCUAAAUUCUAAAGUA
Fragaria_x	UUUGGUUUUCUCCAACAUCUCA	AGACUUGGAGGAUACCAAACA	DF281569.1	1	9001	9022	AAAGUGAGAUCUCAUGUUGUUCUCUCCACUUAAAAGUUAAAAGUUGUAAGUGAGACUUGGAGGAUACCAAACAAACUGACCUCACGAUGACUGCAAUUUGUUUGGUUUUCUCCAACAUCUCAUCUCCGACUUCUGAAGUUAUUCGGU
Fragaria_x	UUUAAUUUCCUCCAAUAUCUUA	AGAAUUGGAGGAAGUUAAAUC	BATT01301333.1	1	320	341	UAAGUUUCCUGAUGAAAAUCAGUGAUAUUAUAGUGCAAAGUUGUAGGUGAGAAUUGGAGGAAGUUAAAUCCAAUAUGCAUAAUGUCUGCUGCAAGGUGGGUUUAAUUUCCUCCAAUAUCUUAUCUCCAGCUUACACUAAAGUAUAUG
Fragaria_x	UUUAAUUUCCUCCAAUAUCUUA	AGAAUUGGAGGAAGUUAAAUC	BATT01301333.1	1	170	191	UAAUUUCUUCCAAUAUCUCACCUCCAGUUUUUGCGGUCUCCAGUUCAAUCUAAGUUUCCUGAUGAAAAUCAGUGAUAUUAUAGUGCAAAGUUGUAGGUGAGAAUUGGAGGAAGUUAAAUCCAAUAUGCAUAAUGUCUGCUGCAAGGUGGGUUUAAUUUCCUCCAAUAUCUUAUCUCCAGCUUACACUAAAGUAUAUGUUGAUACUUGAUAGCAUCAGAUUACCGGUAAUAGUCAGAGUGCAUAGUUGUGAGAAUUGGAGGAAAUUGAACCCAAUAUGCAUAACGUCUGCUGCAAGAUGGGUUUAAUUUCCUCCAAUAUCUUAUCUCCAGCUUACACUAAAGUAUAUG
Fragaria_x	UUUAAUUUCUUCCAAUAUCUCA	AGAAUUGGAAGAAAUUAAUCU	BATT01301333.1	1	472	493	NNNNNNNNNNNNGGUACCAAGGAAGAUAUAGUGCAGAAGCUGUACGUGAGAAUUGGAAGAAAUUAAUCUCAUUGACAUAUAAUUGUGUUCAAGUAUUGGGUUUAAUUUCUUCCAAUAUCUCACCUCCAGUUUUUGCGGUCUCCAGUU
Fragaria_x	UUUAAUUUCCUCCAAUAUCUCA	AGAAUUGGAGGGAAUUAAACA	BATT01203480.1	1	1288	1309	AUCUAAACUAAAACUCCCAAGAUAUCUUUUUCUUUUUUUAAGUCGUAUGUGAGAAUUGGAGGGAAUUAAACAAAAUUAAUAUUGAAUAAGAAGUAUUUUAUUUAAUUUCCUCCAAUAUCUCACCUCCGACAUCUAAAGUAAUACAAC
Fragaria_x	UUUAGUUUCCUCCAAUAUCUUA	AGAAUUGGAGGAAACUAAACA	BATT01203480.1	1	1154	1175	AAAGUAAUACAACGGGUUACUUGUUCAAGCUCUUUUAGAAACCGUAUGUAAGAAUUGGAGGAAACUAAACAAAACUUUACCUCAAGAUAAAAGAUAUUUGUUUAGUUUCCUCCAAUAUCUUAUUUCCGGCAUCUAAAGUUAAAUUUG
Fragaria_x	UUUAGUUUCCUCCAAUAACUUA	AGAAUUGGAGGAAAGUAAACA	BATT01239108.1	1	554	575	GCAUUUAAAUCUAAAUAAUUCGUGAUUCAUAAGCAUUUCGAAGUCGUAAGUAAGAAUUGGAGGAAAGUAAACAUAUUUACCUUGAAGGAAUAGUAAAUUGUUUAGUUUCCUCCAAUAACUUAUCUCCCACUUCAUGCUCAUCUAGAA
Fragaria_x	UUUAAUUUCCUCUAAUAUCUUA	AGAAUUAGAGGAAAUUAAACA	BATT01192981.1	1	130	151	UGCGUCUAAAGUGCAACUUUUAUCUACACGUUUAAAAGUUGGAUGUAAGAAUUAGAGGAAAUUAAACAAAUUAACAUUUCAAAUAACAAUUUAUAAUUUGUUUAAUUUCCUCUAAUAUCUUAUCUCCGACAUCUAAAACGAGAUCUC
Fragaria_x	CUUCGUUUCCUCCAAUAUCUCA	AGAAUUGGAGGGGACAAAACA	BATT01192981.1	1	257	278	NNUCCAGCAUCUAAAUUCUAAAGUAAUAGCUAAAAUUAUUUUGCUUUGUUUAGAGGUCGUAUGUGAGAAUUGGAGGGGACAAAACAGAUUAACCAGUUUGCUUCGUUUCCUCCAAUAUCUCAUCUCUUGCGUCUAAAGUGCAACUUU
Fragaria_x	UUUGGUUUUCUCCAACAUCUCA	AGGAUUGGAGGAUACCAAACA	BATT01192981.1	1	3	24	UUCAAAUAACAAUUUAUAAUUUGUUUAAUUUCCUCUAAUAUCUUAUCUCCGACAUCUAAAACGAGAUCUCGUGUUAUUCUCUCCACUUAAAAGUUGUAAGUGAGGAUUGGAGGAUACCAAACAAACUGACCUCACGAAGACUGCAAUUUGUUUGGUUUUCUCCAACAUCUCAUCNNNNNNNNNNNNNNNNNNNNNNN
Fragaria_x	UUUAAUUUCCUCCAAUAUCUCA	AGAAUUGGAGAGAAUUAAACA	BATT01108499.1	1	113	134	UAAACUAAAACUCCCAAAAUAUUUUUUCUUUCUUUCUUCAAGUCAUAUGUGAGAAUUGGAGAGAAUUAAACAAAAUUAAUAUUGAAUAAGAAGUAUUUUGUUUAAUUUCCUCCAAUAUCUCACCUCUGACAUCUAAAGUAAUACAAC
Fragaria_x	UUUAAUUUCCUCUAAUAUCUUA	AGAAUUAGAGGAAAUUAAGCA	BATT01111852.1	1	742	763	UGCGUCUAAAGUGCAACUUUUAUCUACACGUUUAAAAGUUGGAUGUAAGAAUUAGAGGAAAUUAAGCAAAUUAACAUUUUAAAUAACAAUUUAUAAUUUGUUUAAUUUCCUCUAAUAUCUUAUCUCCGACAUCUAAAACGAGAUCUC
Fragaria_x	CUUCGUUUCCUCCAAUAUCUCA	AGAAUUGGAGGGCACAAAACA	BATT01111852.1	1	869	890	AUUUUGCUUUGUUUAGAGGUCGUAUGUGAGAAUUGGAGGGCACAAAACAGAUUAACCAGUAUGUGAGAAUUGGAGGGCACAAAACAGAUUAACCAGUUUGCUUCGUUUCCUCCAAUAUCUCAUCUCCUGCGUCUAAAGUGCAACUUU
Fragaria_x	UUUAGUUUCCUCCAAUAUCUUA	AGAAUUGGAGUAAAUUAAACC	DF309427.1	-1	1028	1049	UCUAUAGCAUCAGAUUACUGCUAAUAAUCAGAGUGCAAAGUUGUAGGUAAGAAUUGGAGUAAAUUAAACCCAAUAUGCACAAUGUCAGCUUCAAGGUGGGUUUAGUUUCCUCCAAUAUCUUAUCUCCAGCAUACACUAUAGUACAUG
Fragaria_x	UUUAGUUUCCUCCAAUAUCUUA	AGAAUUGGAGGAAAUUAAACC	DF309427.1	-1	585	606	UCGAUAGCAUCAGACUACUGCUAGUAAUCAGAGUGCAAAGUUGUAGGUAAGAAUUGGAGGAAAUUAAACCCAACAUGCAUAAUGUCAGCUUAAAGGUGGGUUUAGUUUCCUCCAAUAUCUUAUCUCCAACUUACACUAAAGUAAAUG
Fragaria_x	UUUAGUUUCCUCCAAUAUCUUA	AGAAUUGGAGUAAAUUAAACC	DF309427.1	-1	880	901	UCUAUAGCAUCAGAUUACUGCUAAUAAUCAGAGUGCAAAGUUGUAGGUAAGAAUUGGAGUAAAUUAAACCCAAUAUGCACAAUGUCAGCUUCAAGGUGGGUUUAGUUUCCUCCAAUAUCUUAUCUCCAGCUUACACUAAAAGUACAU
Fragaria_x	UUUAGUUUCCUCCAAUAUCUUA	AGAAUUGGAGGAAAUUAAACC	DF309427.1	-1	732	753	UCAAUAGCAUCAGACUACUGCUAGUAAUCAGAGUGCAAAGUUGUAGGUAAGAAUUGGAGGAAAUUAAACCCAACAUGCAUAAUGUCAGCUUAAAGGUGGGUUUAGUUUCCUCCAAUAUCUUAUCUCCAGCUUACACUAAAAGUAAAU
Fragaria_x	UUUAAUUUCCUCCAAUAUCUUA	AGAAUUGGAGGAAAUUAAACC	DF309427.1	-1	438	459	UGAAAGUUACAAGAAAAUUUAGUGAAAUCAAAGUGCAAAGUUGAAGGUAAGAAUUGGAGGAAAUUAAACCCAAUAUGCAUAAUAUCAGCUGCAAAGUGGGUUUAAUUUCCUCCAAUAUCUUAUCUCCAACUUACACUAAAGUAAAUG
Fragaria_x	UUUAAUUUCCUCCAAUAUCUUA	AGAAUUGGGGGAAGUUAAACC	DF309427.1	-1	1175	1196	UCUAUAGCAUCAGAUUUCUGCUAAUGAUCAGAGUGCAAAGUUGUAGGUGAGAAUUGGGGGAAGUUAAACCCAAUAUGCAUUAUGUUUGCAGCAAGAUGGGUUUAAUUUCCUCCAAUAUCUUAUCUCCAGCUUACACUGAAGUAAAUU
Fragaria_x	UUUAAUUUUCUCCAAUAUCUUA	AGAAUUGGAGGAAGAAAAACU	DF309427.1	-1	1322	1343	UCGAUAGCAUCAGAUUACUGCGAAUGAUCAGAGUGCAAAGUUGUAGGUGAGAAUUGGAGGAAGAAAAACUCAAUAUGCAUAAGGUCUGCUGCAAGAUGGGUUUAAUUUUCUCCAAUAUCUUAUCUCCAGCUUACACUAAAGUAUAUG
Fragaria_x	UUUAAUUUCUUCCAAUAUCUCA	AGAAUUGGAAGAAAUUAAUCC	DF309427.1	-1	278	299	AGUCCAAGUACUAAGGAAGAUAUAGUGCAGAAGCUGUAUGUGAGAAUUGGAAGAAAUUAAUCCCAGUCCCAUUGACAUGUACUUGUGUUUAAAUAUUGGGUUUAAUUUCUUCCAAUAUCUCACCUCCAUCUUUUGCAGCAGUUUAGU
Fragaria_x	UUUAAUUUCCUCCAAUAUCUCA	AGAAUUGGAGGGAAUUAAACA	BATT01608749.1	-1	137	158	AUCUAAACUAAAACUCUCAAAAUAUUUUUUUCUUUCUUUAAGUCGUAUGUGAGAAUUGGAGGGAAUUAAACAAAAUUAAAAUUGAAUAAGAAGUAUUUUGUUUAAUUUCCUCCAAUAUCUCACAUUCGACAUCUAAAGUAAUACAAC
Fragaria_x	UUUAGUUUCCUCCAAUAUCUUA	AGAAUUGGAGGAAACUAAACC	BATT01263000.1	-1	2764	2785	UCUAUAGCAUCAGAUUACUGCUAAUAAUCACAGUGCAAAUUUGUAGGUAAGAAUUGGAGGAAACUAAACCCAAUAUGCACAAUGUCAGCUUCAAGGAGGGUUUAGUUUCCUCCAAUAUCUUAUCUCCAGCAGAUGCUAAAGUACAUG
Fragaria_x	UUUAGUUUCCUCCAAUAUCUUA	AGAAUUGGAGGAAAUUAAACC	BATT01263000.1	-1	2616	2637	CGAUAGCAUCCAGACUACUGGUAGUAAUCAGAGUGCAAAGUUGUAGGUAAGAAUUGGAGGAAAUUAAACCCAACAUGCAUAAUGUCAGCUUCAAGGUGGGUUUAGUUUCCUCCAAUAUCUUAUCUCCAGCUUACACUAAAAGUAAAU
Fragaria_x	UUUAAUUUCCUCCGAUAUCUUA	AGAAUUGGAGGAAAUUAGACC	BATT01263000.1	-1	2468	2489	UAAAAGUUACAAGAAAAUUCAGUGAAAUCAGAGUGCAAAGUUGUAGGUAAGAAUUGGAGGAAAUUAGACCCAAUAUGCAUAAUAUCAGCUGCAAAGUGGGUUUAAUUUCCUCCGAUAUCUUAUCUCCAACUUACACUAAAGUAAAUG
Fragaria_x	UUUAAUUUCUUCCAAUAUCUCA	AGAAUUGGAAGAAAUUAAUCC	BATT01263000.1	-1	2308	2329	GGUCUAAGUACUAAGGACGAUAUAGUGCAGAAGCUGUAUGUGAGAAUUGGAAGAAAUUAAUCCCAGUCCCAUUGACAUGCACUUGUGUUUAAAUAUUGGGUUUAAUUUCUUCCAAUAUCUCACCUCUAGCUUUUGCAGCAGUUUAGU
Fragaria_x	UUUAAUUUUCCCCAAUAUCUUA	AGAAUUGGAGGAAGUUAAACU	BATT01263000.1	-1	2911	2932	UCUAUAGCAUCAGAUUUCUGCUAAUGAUCAGAGUGCAAAGUUGUAGGUGAGAAUUGGAGGAAGUUAAACUCAAAAUGCACAAGGUCUGCUGCAAGAUGGGUUUAAUUUUCCCCAAUAUCUUAUCUCCAGCUUACACUAANNNNNNNN
Fragaria_x	CUUAAUUUUCUCCAAUAUCUCA	AGAAUUGGAGUAAUUUAAACU	BATT01199233.1	-1	2586	2607	CCACUGAAUCCGACGAAAAUUGAAGCUCUGCAGCAGUGUUGUAUUGAGAAUUGGAGUAAUUUAAACUUAAACCGUUGCCACUUUCUGCAUACCGGCCGGGCUUAAUUUUCUCCAAUAUCUCACCUCCAAUUUCUGAAUAAAUGACCA
Fragaria_x	UUUGGUUUUCUCCAACAUCUCA	AGAGUUGGAGGAUACCAAACA	BATT01281817.1	-1	65	86	NNNNNNNNNNNNNNNNNNNNNNNNNNNNNNNNNNNNUUAAAAGUUGUAAGUGAGAGUUGGAGGAUACCAAACAAACUGACCUAACGAUGACUGCAAUUUGUUUGGUUUUCUCCAACAUCUCAUCUCCCACUUCUAAAGUUAUUCCCG
Fragaria_x	UUUAGUUUCCUCCAAUAUCUCA	AGAAUUGGAGGGGACAAAACA	BATT01144152.1	-1	677	698	UGAAGAGUUGCUAAUUUGUUUAGUUUUCUCCCCUUACCCUUGCUUUGUUUAGAGGUCGUAUGUGAGAAUUGGAGGGGACAAAACAAAUUAACCAGUUUUGUUUAGUUUCCUCCAAUAUCUCAUCUCCGGCAUCUAAAGUGCAACUUU
Fragaria_x	UUCGGUUUCCUCCAACAUCUUA	AGAGUUGAUGGAAGCUGAACC	BATT01144152.1	-1	471	492	ACAAAGCUUGUAGACUCCAAAAGAGUGAGCUCGUAGAUAAGAGUUGAUGGAAGCUGAACCAAUUCUAGGCCAAAAAUCUUCCUGUUUACCCCUAGCAUGGUUCGGUUUCCUCCAACAUCUUAUCUAACAUCUCCUCUCGGAAAUCCA
Fragaria_x	UUUAGUUUCCUCCAAUAUCUUA	AGAAUUGGAGGAAAUUAAACC	BATT01093951.1	-1	2827	2848	UCUAUAGCAUCAGAUUACUGCUAAUAAUCAGAGUGCAAAGUUGUAGGUAAGAAUUGGAGGAAAUUAAACCCAAUAUGCACAAUGUCAGCUUCAAGGUGGGUUUAGUUUCCUCCAAUAUCUUAUCUCCAGCAUACGCUAAAGUACACG
Fragaria_x	UUUAGUUUCCUCCAAUAUCUUA	AGAAUUGGAGGAAAUUAAACC	BATT01093951.1	-1	2679	2700	UCUAUAGCAUCAGAUUACUGCUAAUAAUCAGAGUGCAAAGUUGUAGGUAAGAAUUGGAGGAAAUUAAACCCAAUAUGCACAAUGUCAGCUUCAAGGUGGGUUUAGUUUCCUCCAAUAUCUUAUAUCCAGCUUACACUAAACGUAAAU
Fragaria_x	UUUAGUUUCCUCCAAUAUCUUA	AGAAUUGGAGGAAAUUAAACC	BATT01093951.1	-1	2531	2552	UCUAUAGCAGCAGAUUACUGCUAAUAAUCAGAGUGCAAAGUUGUAGGUAAGAAUUGGAGGAAAUUAAACCCAACAUGCAUAAUGUCAGCUUCAAGGUGGGUUUAGUUUCCUCCAAUAUCUUAUAUCCAGCUUACACUAAACGUAAAU
Fragaria_x	UUUAGUUUCCUCCAAUAUCUUA	AGAAUUGGAGGAAAUUAAACC	BATT01093951.1	-1	2383	2404	UCGACAGCAUCAGAUUACUGCUAGUAAUCAGAGUGCAAAGUUGUAGGUAAGAAUUGGAGGAAAUUAAACCCAACAUGCAUAAUGUCAGCUUCAAGGUGGGUUUAGUUUCCUCCAAUAUCUUAUAUCCAGCUUACACUAAACGUAAAU
Fragaria_x	UUUAAUUUCCUCCAAUAUCUUA	AGAAUUGGAGGAAAUUAAACA	BATT01093951.1	-1	2236	2257	AGAAAGUUACAAGAAAAUUCAGUGGAAUCAGAGUGCAAAGUUGUAGGUAAGAAUUGGAGGAAAUUAAACACAAUAUGAAUAAUAUCAGCUGCAAAGUGGGUUUAAUUUCCUCCAAUAUCUUAUUUCCAGCUUACACUAAAGUAAAUG
Fragaria_x	UUUAAUUUCCUCCAAUAUCUUA	AGAAUUGGAGGAAGUUAAACC	BATT01093951.1	-1	2972	2993	CGUCUAUAGCAUCAGAUUACUGCUAAUGAUCGGUGCAAAGUUGUAGGUGAGAAUUGGAGGAAGUUAAACCCAAUAUGCAUAAUGUUUGCAGCAAGAUGGGUUUAAUUUCCUCCAAUAUCUUAUCUCCAGCUCAUAAAGUAAAUUUCG
Fragaria_x	UUUAAUUUCCUCCAAUAUCUUA	AGAAUUGGAGGAAGUUAAACC	BATT01093951.1	-1	3114	3135	UUUCGAUAGCAUCAGAUUACUGCUAAUGAUCGGUGCAAAGUUGUAGGUGAGAAUUGGAGGAAGUUAAACCCAAUAUGCAUAAUGUUUGCAGCAAGAUGGGUUUAAUUUCCUCCAAUAUCUUAUCUCCAGCUCACUAAAGUAAAUUUC
Fragaria_x	UUUAAUUUUCUCCAAUAUCUUA	AGAAUUGAAGGAAGUUAAACU	BATT01093951.1	-1	3259	3280	UCGAUAGCAUCAGAUUACUGCUAAUGAUCAGAGUGCAAAGUUGUGGGUGAGAAUUGAAGGAAGUUAAACUCAAUAUGCAUAAGGUCUGCUGAGAGAUGGGUUUAAUUUUCUCCAAUAUCUUAUCUCCAGCUUACGCUGAAGUAUAUG
Fragaria_x	UUUAAUUUCUUCCAAUAUCUCA	AGAAUUGGAGGAAAUUAAACC	BATT01093951.1	-1	2076	2097	AGAAAGUUACAAGAAAAUUCAGUGGAAUCAGAGUGCAAAGUUGUAGGUAAGAAUUGGAGGAAAUUAAACCCACUUUGCAGCUGAUAUUAUUCAUAUUGGGUUUAAUUUCUUCCAAUAUCUCACCUCCAGCUUUUGCAGCAGUUUAGU
Fragaria_x	UUUAAUUUCUUCCAAUAUCUCA	AGAAUUGGAAGAAAUUAAUCC	BATT01093951.1	-1	1916	1937	GGUCUAAGUACUAAGGAAGAUAUAGUGCAGAAGCUGUGUGUGAGAAUUGGAAGAAAUUAAUCCCAGUCCCAUUAGCAUAUACUUGUGUUUUAAUAUUGGGUUUAAUUUCUUCCAAUAUCUCACCUCCAGCUUUUGCAGCAGUUUAGU
Fragaria_x	UUUAAUUUCCUCUAAUAUCUUA	AGAAUUAGAGGAAAUUAAGCA	BATT01144152.1	-1	791	812	AUAUCUCAUCUCCGGCAUCUAAAGUGCAACUUUUAUCUAUAUGUUUAAAAGUUGGAUGUAAGAAUUAGAGGAAAUUAAGCAAAUAACAAUUUGUAAUUUGUUUAAUUUCCUCUAAUAUCUUAUCUCCGACAUCUAAAGCGAGAUCUU
Fragaria_x	CUUAAUUUUCUCCAAUAUCUCA	AGAAUUGGAGUAAAUUAAACU	BATT01096145.1	-1	616	637	CACUGAAUCCGAUGAAAAUUAAGCUCUGCAGCACAGUGUUGUAUUGAGAAUUGGAGUAAAUUAAACUUAAACCGUUGCCACAUUCUGCAUACUGGCCGGGCUUAAUUUUCUCCAAUAUCUCACCUCCAAUUUCUGAAUAAAUGACAA
Fragaria_x	UUUGGUUUUCUCCAACAUCUCA	AGAGUUGGAGGAUACCAAACA	BATT01144152.1	-1	918	939	GACAUCUAAAGCGAGAUCUUGUGUUGUUCUCUCCACUUAAAAGUUGUAAGUGAGAGUUGGAGGAUACCAAACAAACUGACCUAACGAUGACUGCAAUUUGUUUGGUUUUCUCCAACAUCUCAUCUCCCACUUCUAAAGUUAUUCCCG
Malus_domestica	UUCGGUUUCCCCCAACAUCUCA	AGAGUUGAAGGAAACUGAACC	GL543567.1	1	3055761	3055782	UGCUUGCUCUUCGGCUUCAAUUGACAUGAAAAGAAAGAGGAUGUAGAAUAUUGUAGAUGAGAGUUGAAGGAAACUGAACCUAUUUNNNAAAAAAACANGGUUCGGUUUCCCCCAACAUCUCAUCUAUNAUCGUCUCUCCAUAUCAAU
Malus_domestica	UUUGGUUUCCUCCAACAUCUCA	AGAGUUGGAGGGGGCCAAACA	GL543567.1	1	3055488	3055509	GAAAAUUGCUCUUAACAUCCCAAUGUUAAUUUAAAAGCCGUAUGUGAGAGUUGGAGGGGGCCAAACAAAUAGGAAUUAUUAUAUUAAUGGCCACAGUUUAUUUGGUUUCCUCCAACAUCUCAUCUCCGACUUGUAAAGUUCACUCCC
Malus_domestica	UUUGGUUUCCUCCAACAUCUCA	AGAGUUGGAGGGGGCCAAACA	CM001034.1	-1	3075440	3075461	GAAAAUUGCUCUUAACAUCCCAAUGUUAWUUUAAAAGCCGUAUGUGAGAGUUGGAGGGGGCCAAACAAAUAGGAAUUAUUAUAUUAAUGGCCACAGUUUAUUUGGUUUCCUCCAACAUCUCAUCUCCGACUURUAAAGUUCACUCCC
Malus_domestica	UUUAGUUUCCUCCAAUAUCUUA	AGAAUUGGAGGGGACUAAACG	CM001035.1	-1	10384154	10384175	UUCUCCAUUUAAAAGUCGUACGCAUUGCUCUUUUAAAAGUCGUAUGUGAGAAUUGGAGGGGACUAAACGAAUUGGAUAUUGAUUGAAAAUCCUUAAUUUGUUUAGUUUCCUCCAAUAUCUUACGUCCGACAUCUAAACUUAGAAGUU
Malus_domestica	UUUAAUGUCCUCCAAGAUCUUA	AGAAUUGGAGGAGACUAAACA	CM001035.1	-1	10384451	10384472	UUCGUCCAAAGGUCGUUCGUGAUUGCUCUUUAAAAGUCGUACGUAAGAAUUGGAGGAGACUAAACAAAUUUAACAUCUCGAUAAAGAAAUCCUGAAUUUGUUUAAUGUCCUCCAAGAUCUUAUUUCUGGAAUCUAAACUGAAGUUUC
Malus_domestica	UUUAGUUUCGUCCAAUAUCUUA	AGAAUAGGAGGGGACUAACAA	CM001035.1	-1	10384298	10384319	GUUACUAAUCUUUGUUAGUACGCAAGUGGUUUUUUAAAAGCCAUAUGUGAGAAUAGGAGGGGACUAACAAUUUAACUUCUUAACUGGAAAUCUUAAUUUGUUUAGUUUCGUCCAAUAUCUUAUCUCCGGCAUCUAAAUUAAAAGUUA
Malus_domestica	UUUAGUUUUCUCUAAUAUCUUA	AGAAUUGGAGGGAACUAAACG	CM001035.1	-1	10383999	10384020	CUCAAAUCUCUCCAACUUUUCAUUUCUUUUUUAAAAGCUGUAUGUAAGAAUUGGAGGGAACUAAACGAAUUUAACUUUUCUAUUGAAGAUCCUUAGUUUGUUUAGUUUUCUCUAAUAUCUUAAGUUCCGGCAGCGAAAGUGAAAGUU
Malus_domestica	UUCGGUUUCGUCCAACAUCUCA	AGAGCUGAAGGAAACUGAACC	CM001042.1	-1	3367377	3367398	UAAAUACAUGGUUGCUUGCUCUUCAGUCUUUCAAUUGACUCGGAACGAAAGAGGUUGUAAAUGAGAGCUGAAGGAAACUGAACCUAAWUUGGAAACAUGGUUCGGUUUCGUCCAACAUCUCAUCUACCACUGGCUCUCCAAAUCAAU
Malus_domestica	UUUGGUUUCCUCCAAUAUCUCA	AGAAUUGGAGGGGACUAAACA	CM001042.1	-1	3367928	3367949	CUCCAAAUCAAUUCAACAUUUCAUUGUUGUUUUAAAAGCCGUAUGUAAGAAUUGGAGGGGACUAAACAAAAUAAAAUUCCACCGGGGAAUUCUUACUUUGUUUGGUUUCCUCCAAUAUCUCAUUUCCGGCUUUAAAAGCCAUAUAUG
Malus_domestica	UUUAGUUUUCUCCAAUAUCUCA	AGAAUAGGAGAGGGCUAAACA	CM001042.1	-1	3368028	3368049	CUCCAAAUCAAUUCAACAUUUCAUUGUUGUUUUAAAAGCCGUAUGUAAGAAUUGGAGGGGACUAAACAAAAUAAAAUUCCACCGGGGAAUUCUUACUUUGUUUGGUUUCCUCCAAUAUCUCAUUUCCGGCUUUAAAAGCCAUAUAUGAGAAUAGGAGAGGGCUAAACAAAUUAAUCUCCCGACGGAAGCUUCCUAGUUUGUUUAGUUUUCUCCAAUAUCUCAUCUCCAGUGCCUACACAUAAAAACU
Malus_domestica	UUUGGUUUCCUCCAAUAUCUCA	AGAAUUGGAGGGGACUAAACA	CM001042.1	-1	3367512	3367533	CUCCAAAUCAAUUCAACAUUUCAUUGUUGUUUUAAAAGCCGUAUGUAAGAAUUGGAGGGGACUAAACAAAAUCAAAUUACACCGGGGAAUUCUUACUUUGUUUGGUUUCCUCCAAUAUCUCAUUUCCGGCUUUAAAAGCCAUAUUUG
Malus_domestica	UUUGGUUUCCUCCAAUAUCUCA	AGAAUUGGAGGGGACUAAACA	CM001042.1	-1	3367720	3367741	CUCCAAAUCAAUUCAACAUUUCAUUGUUGUUUUAAAAGCCGUAUGUAAGAAUUGGAGGGGACUAAACAAAAUCAAAUUACACCGGGGAAUUCUUACUUUGUUUGGUUUCCUCCAAUAUCUCAUUUCCGGCUUUAAAAGCCAUAUUUG
Malus_domestica	UUUAGUUUUCUCCAGUAUCUCG	AGAACUAGAGGGAACUAAACA	CM001042.1	-1	3368162	3368183	ACACAUAAAAACUUCUCAACAUUUCAGUCAUCUUUUAAAAGUCGUAUGUGAGAACUAGAGGGAACUAAACAAAUUAACCUAGUAAGAAACUUCUACUUUGUUUAGUUUUCUCCAGUAUCUCGUCUCCGACAUCUAAAGUAAAUGGAA
Prunus_mume	UUUAGUUUCCUCCAAUAUCUCA	AGAAUUGGUGGGGACUAAACA	CM001829.1	1	21832312	21832333	UCUCCAACACUCCAUUGCUCUGUUUAAAAGUCGUAUGUGAGAAUUGGUGGGGACUAAACAAAUUACAACCUCUCUAUCUCAAUGAGAAACUCCUAAUUUGUUUAGUUUCCUCCAAUAUCUCAUCUCCGGCGUUUAAACUAAAUAUUC
Prunus_mume	UUUAGUUUCCUCCAAUAUCUCA	AGAAUUGGAGGGGACUAAACA	CM001829.1	1	21828977	21828998	UCUCCAACACUCCAUUGCUCUGUUUAAAAGUCGUAUGUGAGAAUUGGAGGGGACUAAACAAAUUACAACAUCUCUAUCUCGAUGAGAAACUCCUAAUUUGUUUAGUUUCCUCCAAUAUCUCAUAUCCGACAUCUAAACUAAAAAUUA
Prunus_mume	UUUAAUUUCCUCCAAUAUCUCA	AGAGUUGGAGGAAACUAAACA	CM001829.1	1	21828836	21828857	AAAUUAUUCUCGGUUAUUACUCCAUUUAAAAGUCGUAAGUGAGAGUUGGAGGAAACUAAACAAAUUAAACUCUCAAUCUCAAUGUGAAAUUCUUAAUUUGUUUAAUUUCCUCCAAUAUCUCAUUUCCGAUAUCUAAACUGAAAAUUA
Prunus_mume	UUUAGUUUCCUCCAAUAUCUUA	AGAAUUGGAGGGAGCUAAACA	CM001831.1	-1	11732575	11732596	UCUCCAAAGAUAUCCAUUGCUCUUUUAAAAGCCGUAUGUGAGAAUUGGAGGGAGCUAAACAAAUAAAUCAACCCCUCAUUAAUGGAAAAUUUCUAAUUUGUUUAGUUUCCUCCAAUAUCUUAAAUCCGACAUUUGAACUCAAAAUUC
Prunus_mume	UUUAAUUUCCUCCAGUAUCUUA	AGAAUCGGAGGAAAUUAGUUC	CM001829.1	-1	9475955	9475976	AUUUGCUAUUUUAUUAAGUUCCAACAAGAAACCAGUAGAAAUGGAGGUGCUUAAGUUGUAUGUGAGAAUCGGAGGAAAUUAGUUCCAUUUGCAGAAUGGAUUUAAUUUCCUCCAGUAUCUUAUCUCCAGCUUUCACCAAAAUUAAGG
Prunus_persica	UUUAAUUUACUCCAAUAGCGUA	UGCAUUGAGGUAGAAUAGAUU	CM007653.1	1	20963640	20963661	CUAAUGCUAUGUUGAGCAUGUUGGUCUUGUAACACUGUAACUUUAUGCAUUGAGGUAGAAUAGAUUGUUAGAGAUUCUGUCAUUGUAAUCUAAACAUCAUUUUGAUUAGAAGUUUACGUCGAAUCCAUGACUCUCAAUACUACUAGAUACUUUAAUUUACUCCAAUAGCGUAAUAUGUAUCAGUGACCAUAUCUAUA
Prunus_persica	UUUAGUUUCCUCCAAUAUCUUA	AGAAUUGGAGGGAGCUAAACA	CM007658.1	1	12187705	12187726	UCUCCAAAGAUAUCCAUUGCUCUUUUAAAAGCCGUAUGUGAGAAUUGGAGGGAGCUAAACAAAUAAAUCAACCCCUCAUUAAUGGGAAAUUUCUAAUUUGUUUAGUUUCCUCCAAUAUCUUAUCUCCGGCAUUUGAACUCAAAAUUC
Prunus_persica	UUUAAUUUCCUCCAAUAUCUCA	AGAGUUGGAGGAAAUUAAUCC	CM007653.1	-1	14007828	14007849	GGCAGUUUGCAGUGAAGGAAUUACGUUAAAGGAGAAGCUGUAUGUGAGAGUUGGAGGAAAUUAAUCCUCAGCUGCUAUAAUUAAUUCUGCAACAUUGGGGUUUAAUUUCCUCCAAUAUCUCACCUCCAGCUAUUCCCCCAAAAAGUU
Prunus_persica	UUUAAUUUCCUCCAGUAUCUUA	AGAAUUGGAGGAAACUAGUUC	CM007653.1	-1	14007955	14007976	AGCUAUUCCCCCAAAAAGUUCCCACAAAAAACCAGUACAAAUGGAGGUGCUUAAGUUGUAUGUAAGAAUUGGAGGAAACUAGUUCCGUUUGCACAAUGGAUUUAAUUUCCUCCAGUAUCUUAUCUCCAGCUUCCACCAAAAUUAAGG
Prunus_persica	UUUAGUUUCCUCCAAUAUCUCA	AGAAUUGGAGGGGACUAAACA	CM007653.1	-1	25088245	25088266	UCUCCAACACUCCAUUGCUCUGUUUAAAAGUCGUAUGUGAGAAUUGGAGGGGACUAAACAAAUUACAACCUCUCUAUUUCGAUGAGAAACUCCUAAUUUGUUUAGUUUCCUCCAAUAUCUCAUCUCCAGUAUCUAAACUAAAAAAAA
Prunus_persica	UUUAGUUUCCUCCAAUAUCUCA	AGAAUUGGAGGGGACUAAACA	CM007653.1	-1	25091487	25091508	UCUCCAACACUCCAUUGCUCUGUUUAAAAGUCGUAUGUGAGAAUUGGAGGGGACUAAACAAAUUACAACCUCUCUACCUCGAUGAGAAACUCCUAAUUUGUUUAGUUUCCUCCAAUAUCUCAUCUCCGACAUCUAAACUAAAAAAAU
Pyrus_x	UUUAGUUUCCUCCAAUAUCUUA	AGAAUUGGAGGGGACUAAACA	JH994333.1	1	19139	19160	UACUAAUCUUUGUUAGUACGCGAGUGGUUUUUUAAAAGCCGUAUGUGAGAAUUGGAGGGGACUAAACAAAUUUCACUUCUCAACUGGAAACCUUAAUUUGUUUAGUUUCCUCCAAUAUCUUAUCUCCGGCAUCUAAAUUAAAAGUUA
Pyrus_x	UUUAGUUUCCUCCAAUAUCUUA	AGAAUUGGAGGGGACUAAACG	JH994333.1	1	19285	19306	CUCCGUUUAAAAGUCGCACAUAUUGCUUUUUUAAAAGUCGUAUGUAAGAAUUGGAGGGGACUAAACGAAUUGGAUUUCUUGAUUGAAAAUCCUUAAUUUGUUUAGUUUCCUCCAAUAUCUUAUGUCCGACAUCUAAACUUAGAAGUU
Pyrus_x	UUUAAUGUCCUCCAAGAUCUUA	AGAAUUGGAGGAGACUAAACG	JH994333.1	1	18985	19006	AAUCUUUGUUAGUACGCGAGUGGUUUUUUAAAAGCCGUAUGUGAGAAUUGGAGGGGACUAAACAAAUUUCACUUCUCAACUGGAAACCUUAAUUUGUUUAGUUUCCUCCAAUAUCUUAUCUCCGGCAUCUAAAUUAAAAGUUAUUGAUCUUCAUCCAAAGGUCGUACUUGUUUGCUCUUUUAAAAGCCGUAUAUAAGAAUUGGAGGAGACUAAACGAAUUUAACUUCUCCAUAAAGAAAUCCUUAAUUUGUUUAAUGUCCUCCAAGAUCUUAUUUCCGACAUCUAAGCUGAAGUUUC
Pyrus_x	UUUAGUUUUCUCCAAUAUCUCA	AGAAUAGGAGAGGGCUAAACA	JH994694.1	1	115171	115192	UGUGAGAAUUGGAGGGGACUAAACAAAUUCCACCAGGAAUUCUUACUUUGUUUGGUUUCCUUCAAUAUCUCAUUUCCGGCUUUAAAAGCCAUAUUUGAGAAUAGGAGAGGGCUAAACAAAUUAAUCUCCCGAUGGAAGCUUCCUAGUUUGUUUAGUUUUCUCCAAUAUCUCAUAUCCGGUGCCUACACAUAAAAACU
Pyrus_x	UUUAGUUUUCUCCUGUAUCUCA	AGAACUAGAGGGAACUAAACA	JH994694.1	1	115037	115058	ACACAUAAAAACUUCUCAACAUUCCGGUCAUCUUUUAAAAGUCGUAUGUGAGAACUAGAGGGAACUAAACAAAUUAACCAAAUAAGAAACUUCUACUUUGUUUAGUUUUCUCCUGUAUCUCAUCUCCGACAUCUAAAGUAAAUGGAA
Pyrus_x	UUUGGUUUCCUUCAAUAUCUCA	AGAAUUGGAGGGGACUAAACA	JH994694.1	1	115271	115292	ACUGUCUCUCCAAAUCAAUUCAACAUUUCAUUGUUGUUUUGAAAGCCGUAUGUGAGAAUUGGAGGGGACUAAACAAAUUCCACCAGGAAUUCUUACUUUGUUUGGUUUCCUUCAAUAUCUCAUUUCCGGCUUUAAAAGCCAUAUUUG
Pyrus_x	UUUAGUUUCCUCCAAUAUCUUA	AGAAUUGGAGGGGACUAAACA	JH994332.1	-1	302961	302982	UACUAAUCUUUGUUAGUACGCGAGUGGUUUUUUAAAAGCCGUAUGUGAGAAUUGGAGGGGACUAAACAAAUUUCACUUCUCAACUGGAAACCUUAAUUUGUUUAGUUUCCUCCAAUAUCUUAUCUCCGGCAUCUAAAUUAAAAGUUA
Pyrus_x	UUUAGUUUCCUCCAAUAUCUUA	AGAAUUGGAGGGGACUAAACG	JH994332.1	-1	302815	302836	CUCCGUUUAAAAGUCGCACAUAUUGCUUUUUUAAAAGUCGUAUGUAAGAAUUGGAGGGGACUAAACGAAUUGGAUUUCUUGAUUGAAAAUCCUUAAUUUGUUUAGUUUCCUCCAAUAUCUUAUGUCCGACAUCUAAACUUAGAAGUU
Pyrus_x	UUUAAUGUCCUCCAAGAUCUUA	AGAAUUGGAGGAGACUAAACG	JH994332.1	-1	303115	303136	AAUCUUUGUUAGUACGCGAGUGGUUUUUUAAAAGCCGUAUGUGAGAAUUGGAGGGGACUAAACAAAUUUCACUUCUCAACUGGAAACCUUAAUUUGUUUAGUUUCCUCCAAUAUCUUAUCUCCGGCAUCUAAAUUAAAAGUUAUUGAUCUUCAUCCAAAGGUCGUACUUGUUUGCUCUUUUAAAAGCCGUAUAUAAGAAUUGGAGGAGACUAAACGAAUUUAACUUCUCCAUAAAGAAAUCCUUAAUUUGUUUAAUGUCCUCCAAGAUCUUAUUUCCGACAUCUAAGCUGAAGUUUC
Pyrus_x	UUUAGUUUCCUCCAAUAUCUUA	AGAAUUGGAGGGGACUAAACA	AJSU01023754.1	-1	3604	3625	UACUAAUCUUUGUUAGUACGCGAGUGGUUUUUUAAAAGCCGUAUGUGAGAAUUGGAGGGGACUAAACAAAUUUCACUUCUCAACUGGAAACCUUAAUUUGUUUAGUUUCCUCCAAUAUCUUAUCUCCGGCAUCUAAAUUAAAAGUUA
Pyrus_x	UUUAGUUUCCUCCAAUAUCUUA	AGAAUUGGAGGGGACUAAACG	AJSU01023754.1	-1	3458	3479	CUCCGUUUAAAAGUCGCACAUAUUGCUUUUUUAAAAGUCGUAUGUAAGAAUUGGAGGGGACUAAACGAAUUGGAUUUCUUGAUUGAAAAUCCUUAAUUUGUUUAGUUUCCUCCAAUAUCUUAUGUCCGACAUCUAAACUUAGAAGUU
Pyrus_x	UUUAAUGUCCUCCAAGAUCUUA	AGAAUUGGAGGAGACUAAACG	AJSU01023754.1	-1	3758	3779	AAUCUUUGUUAGUACGCGAGUGGUUUUUUAAAAGCCGUAUGUGAGAAUUGGAGGGGACUAAACAAAUUUCACUUCUCAACUGGAAACCUUAAUUUGUUUAGUUUCCUCCAAUAUCUUAUCUCCGGCAUCUAAAUUAAAAGUUAUUGAUCUUCAUCCAAAGGUCGUACUUGUUUGCUCUUUUAAAAGCCGUAUAUAAGAAUUGGAGGAGACUAAACGAAUUUAACUUCUCCAUAAAGAAAUCCUUAAUUUGUUUAAUGUCCUCCAAGAUCUUAUUUCCGACAUCUAAGCUGAAGUUUC
Rosa_x	UUUAGUUUCCUCUAAUAUCUCA	AGAAUUGGAGGAGACUAAACA	LYNE01009277.1	1	7984	8005	CAAUAUCUCAUCUCCACAUCUAAAUUGAAGAUCUCUAUUUAGAAGUUGUAUGUGAGAAUUGGAGGAGACUAAACAAAGUCAACCUUUGGGAAGUAAUUUGUUUAGUUUCCUCUAAUAUCUCAUCUCCGACAUCUAAACAAAACCUCC
Rosa_x	UUUAGUUUCUUCCAAUAUCUCA	AGAAUUGGAGGGAACUAAACA	LYNE01009277.1	1	8096	8117	CAUCCCACCUUUUACACCGGCACCCAUGCUCUCUUUAAGAAGCCGUAGGUGAGAAUUGGAGGGAACUAAACAAAAUCACCUUUAUAAGGAAAGAUAUUUGUUUAGUUUCUUCCAAUAUCUCAUCUCCACAUCUAAAUUGAAGAUCUC
Rosa_x	UUUAAUUUCUUCCAAUAUCUCA	AGAAUUGGAAGAAAUUAAUCC	LYNE01011740.1	1	62	83	AGGUCUGAGUACUAAGGAAGAUAUAGUGCAGAAGCUGUAUGUGAGAAUUGGAAGAAAUUAAUCCCCAUCCCAUUGACAUAUAUUGUGUUUAAGUAUUGGGUUUAAUUUCUUCCAAUAUCUCACCUCCAGCUUGAUAGGAGCAUUUUA
Rosa_x	UUUAGUUUUCUCCAAUAUCUCA	AGAAUUGGAGAGGACUAAGCA	LYNE01116974.1	1	297	318	NNNNNNNNNNNGACAUUCAUUCAUUGUUCUUUUGGAAGCUGUAUGUGAGAAUUGGAGAGGACUAAGCAAAUCGAACUCUCAAUGAAGAACUUUUAAUUUGUUUAGUUUUCUCCAAUAUCUCAUUUCCAGCAUUUAAAGUAAAAUUUA
Rosa_x	UUUAAUUUCCUCUAAUAUCUUA	AGAAUUAGAGGAAAUUAAGCA	LYNE01116974.1	1	29	50	UCUAAAGUGCAACUCUUAUCGUAUUCUACGUUUAGAAGUUGGAUGUAAGAAUUAGAGGAAAUUAAGCAAAUUAACAUCUCAGUGAGUGAUUCCCAAUUUGUUUAAUUUCCUCUAAUAUCUUAUCUCCUACAUCUAAAGCGAAAUCUC
Rosa_x	UUCGGUUUCCUCCAACAUCUUA	AGAGUUGAAGGACGCUGAACC	LYNE01002532.1	-1	25892	25913	CAGAGCUCGUAGACUCAAAACAGAGUGAGGUUGUAGAUAAGAGUUGAAGGACGCUGAACCAAUUCUAGACCAAAAGAUCUUCUUAUCUACCCUAGUAUGGUUCGGUUUCCUCCAACAUCUUAUCUAGCACCUCCUCUCCGACAUUCA
Rosa_x	UUUAGUUUUCUCCAAUAUCUCA	AGAAUUGGAGAGGACUAAACA	LYNE01002532.1	-1	26020	26041	ACCUCCUCUCCGACAUUCAUUCAUUGUUCUUUUGGAAGCUGUAUGUGAGAAUUGGAGAGGACUAAACAAAUCGUACUCUCAAUGAAGAACUUUUAGUUUGUUUAGUUUUCUCCAAUAUCUCAUUUCCAGCAUUUAAAGUAAAAUUUA
Rosa_x	UUUAAUUUCCUCUAAUAUCUUA	AGAAUUAGAGGAAAUUAAGCA	LYNE01002532.1	-1	26284	26305	CUAAAGUGUAACUCUUAUGCGUAUUCUACGUUUAGAAGUUGGAUGUAAGAAUUAGAGGAAAUUAAGCAAAUUAACAUCUCAGUGAGUGAUUCCUAAUUUGUUUAAUUUCCUCUAAUAUCUUAUCUCCUACAUCUAAAGCGAAAUCUC
Rosa_x	UUUGGUUUUCUCCAACAUCUCA	AGAGUUGGAGGAUACCAAACA	LYNE01002532.1	-1	26411	26432	UACAUCUAAAGCGAAAUCUCAUGAUACUUUCUCUAUUUAAAAGUCGUAUGUGAGAGUUGGAGGAUACCAAACAAAUUCACCUCAUAAUGACCGCAAUUUGUUUGGUUUUCUCCAACAUCUCAUCUCCGACUACUAAAAUUAUUUCCC
Rosa_x	UUUAAUUUCCUCCAAUAUCUCA	AGAAUUGGAGGGAAUUAAACA	LYNE01006851.1	-1	22732	22753	GACAUCUAAACAAAAGCUCCUAGAUCUCUUUUGAGUCGUAUGUGAGAAUUGGAGGGAAUUAAACAAAAUUAAUCUUGACUCUUGAGUGAUAAGUAUUUUGUUUAAUUUCCUCCAAUAUCUCACCUCCGGCAUCUAAAGUAAUACACC
Rosa_x	UUUAGUUUCCUCCAAUAUCUUA	AGAGUUGGAGGAAACUAAACA	LYNE01006851.1	-1	22866	22887	AAAGUAAUACACCGACUAACUUCUCCAAGCUCUUUUAGAAACCGUAUGUAAGAGUUGGAGGAAACUAAACAAAAUUAUACCUUUGGAUAAGAGUAGUUUGUUUAGUUUCCUCCAAUAUCUUAUUUCCGGCAUCUAAAGUAAUACACC
Rosa_x	UUUAGUUUCCUCUAAUAUCUCA	AGAAUUGGAGGAGACUAAACA	LYNE01006851.1	-1	22605	22626	CAAUAUCUCAUCUCCACAUCUAUAUUGAAGAUCUCCAUUUAGAAGUUGUAUGUGAGAAUUGGAGGAGACUAAACAAAGUUAACCUUUGGGAAGUAAUUUGUUUAGUUUCCUCUAAUAUCUCAUCUCCGACAUCUAAACAAAAGCUCC
Rosa_x	UUUAGUUUCUUCCAAUAUCUCA	AGAAUUGGAGGGAACUAAACA	LYNE01006851.1	-1	22493	22514	CAUCCCACCUUUUACACCGGCACCCAUGCUCUGUUUAAGAAGCCGCAGGUGAGAAUUGGAGGGAACUAAACAAAAUCACCUUUAUAUGGAAAGAAAUUUGUUUAGUUUCUUCCAAUAUCUCAUCUCCACAUCUAUAUUGAAGAUCUC
Rosa_x	UUUAAUUUUCUCCAAUAUCUCA	AGAAUUGGAGGAAAUUAAUCC	LYNE01006565.1	-1	18548	18569	CCGAUGAGAAUUGAAGCUCUUCAGCAAAGGAAGUUGCUGCACAAAGCUGUAUGUGAGAAUUGGAGGAAAUUAAUCCCAUUGCCAUAAUCCGCAUACAGGGUUUAAUUUUCUCCAAUAUCUCACCUGCAGAUUCUCUGCUGUAGUUUG
Rosa_x	UUUAAUUUCUUCUAAUAUCUCA	AGGAGGAGGAGGAAAAGGAUU	LYNE01005358.1	-1	25521	25542	AAUAAAAUAAACAAGAUUGACAAGAAUGAAUGUCAAACUAAUCCAUGUGAUGAACGUGUAUAAGGAGGAGGAGGAGGAAAAGGAUUCAAGGUUGCAACAGUUUAAUUUCUUCUAAUAUCUCAAAAUUUAAAAUAAUACAUAUUGCUA
Rosa_x	UUUAAUUUCCUCCAAUAUCUCA	AGAAUUGGAGGGAAUUAAAUA	LYNE01010751.1	-1	10412	10433	GACAUCUAAACAAAAGCUCCUAGAUCUCUUUUGAGUCAUAUGUGAGAAUUGGAGGGAAUUAAAUAAAAUUAAUCUUGACUCUUGAGUGAUAAGUAUUUUGUUUAAUUUCCUCCAAUAUCUCACCUCCGGCAUCUAAAGUAAUACACC
Rosa_x	UUUAGUUUCCUCCAAUAUCUUA	AGAAUUGGAGGAAACUAAACA	LYNE01010751.1	-1	10680	10701	AAAGUAAUACACCGACUAACUUCUCCAAGCUCUUUUAGAAAUCGUAUGUAAGAAUUGGAGGAAACUAAACAAAAUUAUACCUUUGGGUAACAGUAGUUUGUUUAGUUUCCUCCAAUAUCUUAUGUCCGGCAUCUAAAGUUAAAGAUA
Rosa_x	UUUAGUUUCCUCCAAUAUCUUA	AGAAUUGGAGGAAACUAAACA	LYNE01010751.1	-1	10546	10567	AAAGUAAUACACCGACUAACUUCUCCAAGCUCUUUUAGAAACCGCAUGUAAGAAUUGGAGGAAACUAAACAAAAUUAUACCUUUGGAUAAGAGUAGUUUGUUUAGUUUCCUCCAAUAUCUUAUUUCCGGCAUCUAAAGUAAUACACC
Rosa_x	UUUAGUUUCCUCUAAUAUCUCA	AGAAUUGGAGUAGACUAAACA	LYNE01010751.1	-1	10285	10306	UUUAAGAAGCCGUAGGUAUCUAUAUUGAAGAUCUCCAUUUAGAAGUUGUAUGUGAGAAUUGGAGUAGACUAAACAAAGUUAACCUUUGGGAAGUAAUUUGUUUAGUUUCCUCUAAUAUCUCAUCUCCGACAUCUAAACAAAAGCUCC
Rosa_x	UUUGGUUUCCUCCAAUAUCUCG	AGAGUUGGUGGGUACCAAACA	LYNE01010751.1	-1	10965	10986	CCCAAGUACCAAAAGUUGAAGUCCCUAGUUGUUCCUCCAUUUAAAAGUUGUAUGCAAGAGUUGGUGGGUACCAAACAAAUUCGCAGAGUACCACAACUUGUUUGGUUUCCUCCAAUAUCUCGUCUCCAACUUCUAGAGUUCUCAAUC
Rosa_x	UUUAAUUUCCUCCAAUAUCUUA	AGAAUUGGAGGAAAUUAAACC	LYNE01014947.1	-1	199	220	UACAAUUAUAAGAAUAAAUCAAUGAAAUCAGAGUGCAAAGUUGUAGGUGAGAAUUGGAGGAAAUUAAACCCAAUAUGCAUAAUGUCUGCUGCAAGGUGGGUUUAAUUUCCUCCAAUAUCUUAUCUCCAGCUUACACUAAAGUAAAUG
Rosa_x	UUUAAUUUCCUCCAAUAUCUUA	AGAAUUGGAGGAAAUUAACUC	LYNE01014470.1	-1	8771	8792	CUCUGCUGUAGUUUGCUUUUUCAAGUAUAUCACCAAUGAAAUCAAAGUGCAUCACUUGUAGAUCAGAAUUGGAGGAAAUUAACUCCAUAUGCAAAAUGGGUUUAAUUUCCUCCAAUAUCUUAUCUCCAGCUUACGCUGAUCUUAGUA
Rosa_x	UUUAAUUUUCUCCAAUAUCUCA	AGAAUUGGAGGAAAUUAAUCC	LYNE01014470.1	-1	8639	8660	CCGAUGAGAAUUGAAGCUCUACAGCAAAGGAAGUUGCUGCACAAAGCUGUAUGUGAGAAUUGGAGGAAAUUAAUCCCAUUGCCAUCAUCUGCAUACUGGGUUUAAUUUUCUCCAAUAUCUCACCUGCAGAUUCUCUGCUGUAGUUUG
Rosa_x	UUUAAUUUCCUCCAAUAUCUCA	AGAAUUGGAGGAAAUUAAUUC	LYNE01122922.1	-1	305	326	CUCUGCUGUAGUUUGCUUUUUCAAGUAUAUCACCAAUGAAAUCAAAGUGCAUAACUUGUAGAUCAGAAUUGGAGGAAAUUAAUUCCAUAUGCAAAAUGGGUUUAAUUUCCUCCAAUAUCUCAUCUCCAGCUUACGCUGAUCUUAGUA
Rosa_x	UUUAGUUUCCUCCAAUAUCUUA	AGAAUUGGAGGAAACUAAACA	LYNE01053213.1	-1	151	172	AAAAUGCUCCUAUCACUAACUUCUCCAAGCUCUUUUAGAAAUCGUAUGUAAGAAUUGGAGGAAACUAAACAAAAUUAUACCUUUGGGUAACAAUAGUUUGUUUAGUUUCCUCCAAUAUCUUAUGUCCGGCAUCUAAAGUUAAAGAUA
Rosa_x	UUUAAUUUCCUCCAAUAUUUUA	AGAAUUGGAGGAAACUAAACA	LYNE01053213.1	-1	288	309	GUUAAAGAUAAAUUUAUAGUUAAGAAUUCAUAGGCAUUUGGAAGUCAUAGGUGAGAAUUGGAGGAAACUAAACACAUUUACCUUAAAUAAGAAGUAAUUGUUUAAUUUCCUCCAAUAUUUUAUCUCCGACUUCAUGCUCAUUUAGAA
Rosa_x	UUUAAUUUCUUCCAAUAUCUCA	AGAAUUGGAAGAAAUUAAUCC	LYNE01134615.1	-1	203	224	GGUCUAAGUACCAAGGAAGAUAUGGUGCAGAAGCUGUAUGUGAGAAUUGGAAGAAAUUAAUCCCCGUCCCAAUGACAUAUAUUUUGUUUUAAGUAUUGGGUUUAAUUUCUUCCAAUAUCUCACCUUCAGAUUCUGCUGCAGUUUAGU
Betula_nana	UUUGGUUUCCUCCAAUAUCUCA	AGAAUUGGAGGGAACUAAAUG	CAOK01001857.1	1	1359	1380	UCCUUCCUCUUGUGGGAUGAGUAAACAAUUCAGUGGAUAUGUAUGCCGUAUGUGAGAAUUGGAGGGAACUAAAUGGAUCAGCAAUAUUCACUGCAUUCCGUUUGGUUUCCUCCAAUAUCUCAUAUCCGACAUUAUAUACGUGUGUCC
Betula_nana	UUUGAUUUUCUCCAAUAUCUCA	AGAAUUGGAGAAAAUUAAACA	CAOK01001857.1	1	1214	1235	CAAAGCAAAUAAGCCAAUUCUUUCUUACAAGCUAUCAGGUAUCUGCGCUCAAGUUUCCUUCCUCUUGUGGGAUGAGUAAACAAUUCAGUGGAUAUGUAUGCCGUAUGUGAGAAUUGGAGGGAACUAAAUGGAUCAGCAAUAUUCACUGCAUUCCGUUUGGUUUCCUCCAAUAUCUCAUAUCCGACAUUAUAUACGUGUGUCCCCUAAGAUCUCAGCGUGAGCAAACUAAUAAUUUGGCUAUCAAUGUUUUGUUGAGAAUUGGAGAAAAUUAAACAGAUGGCAUCUGCUUAGUGCAUUCCAUUUGAUUUUCUCCAAUAUCUCACCUACCAGUUUAUGGUACCUACGAA
Betula_nana	UUUGGUUUCCUCCAAUAUCUCA	AGAAUUGGAGGGAACUAAAUG	CAOK01010497.1	1	1434	1455	UCCUUCCUCUUGUGGGAUGAGUAAACAAUUCAGUGGAUAUGUAUGCCGUAUGUGAGAAUUGGAGGGAACUAAAUGGAUCAGCAAUAUUCACUGCAUUCCGUUUGGUUUCCUCCAAUAUCUCAUAUCCGACAUUAUAUACGUGUGUCC
Betula_nana	UUUAAUUUCCUCCAAUAUCUUA	AGAAUUGCAGGAAACUAAACC	CAOK01014877.1	1	25188	25209	UGAAAUUUGGUUUGGGAUAUAGUGAAUAAGCUGCACGUGAGAAUUGCAGGAAACUAAACCAAUGGAAAUUUAAAUAUUCCAUCUUAUUGCGCACAAUUGGUUUAAUUUCCUCCAAUAUCUUACUUACAGUUUUCACUUGAAGUCGAU
Betula_nana	UUUGAUUUUCUCCAAUAUCUCA	AGAAUUGGAGAAAAUUAAACA	CAOK01010497.1	1	1289	1310	CAAAGCAAAUAAGCCAAUUCUUUCUUACAAGCUAUCAGGUAUCUGCGCUCAAGUUUCCUUCCUCUUGUGGGAUGAGUAAACAAUUCAGUGGAUAUGUAUGCCGUAUGUGAGAAUUGGAGGGAACUAAAUGGAUCAGCAAUAUUCACUGCAUUCCGUUUGGUUUCCUCCAAUAUCUCAUAUCCGACAUUAUAUACGUGUGUCCCCUAAGAUCUCAGCGUGAGCAAACUAAUAAUUUGGCUAUCAAUGUUUUGUUGAGAAUUGGAGAAAAUUAAACAGAUGGCAUCUGCUUAGUGCAUUCCAUUUGAUUUUCUCCAAUAUCUCACCUACCAGUUUAUGGUACCUACGAA
Castanea_mollissima	UUUGGUUCCCUCCAGUAUCUCA	AGAAUUGAAGGCAACUAAAUG	KN214246.1	1	127014	127035	UCCUUGAUCUCUUUUAGAGUGAGUAAACAAUUGUUUGUGUCAGUGUUGUAUGUGAGAAUUGAAGGCAACUAAAUGGAUUGGCAUUGUUCACUGCUUCCUAUUUGGUUCCCUCCAGUAUCUCAUGUCCAAAAUUAGGUUCAUAUGCGU
Castanea_mollissima	UUUAGUUUUCUCCAAUAUUUCA	AAGAUUGGGGCAAGCUAAAUA	KN214246.1	1	126711	126732	AUGUCCUGCUGAAGAAAUGAAUAUGCAAAUUGAUGUUGUCAAAGUUGUAUGUGAAGAUUGGGGCAAGCUAAAUAGAUUGGGCAUUAUUUGGUACAUUCUGUUUAGUUUUCUCCAAUAUUUCAUGUCCAACAUUACAUUCAUAUGUAU
Castanea_mollissima	UUUAGUUUUCUCCAAUAUUUCA	AAAAUUGGAGAGAACUAAAUA	KN214246.1	1	126863	126884	CAAGUCCUGCUGAAGGAAUGAAUAUGCAAAUUGGUAAUGUCAAAAUUGUAUGUGAAAAUUGGAGAGAACUAAAUAGAUAGGCAUUAUUUGGUACAUUCUGUUUAGUUUUCUCCAAUAUUUCAUGUCCAACAUUACAUUUGUAUGUGU
Castanea_mollissima	UUUAGUUUCCUCCAAUAUCUUA	AGGAUUGAAGGAAACUAAAUA	KN216032.1	1	22305	22326	GAAGCCUCAUUGAAUGAGUAAAUAAGCAAAUUGAUAAUGUCAAAGUCGUAUAUGAGGAUUGAAGGAAACUAAAUAGAUUGGCAUCAUUUGGGACAGUCUGUUUAGUUUCCUCCAAUAUCUUAUAUCCGUUAUUACAUAAUGUGUAAA
Castanea_mollissima	UUUGGUUUCCUCCAAUAUCUCA	AGAAUUGGAGGUAACUAAAUG	JRKL01209445.1	1	1084	1105	UUCCUUUCAUCUCUUAGAAGGAGUAAACAAUUGUUAGUGUCAGUGUUGUAUGUGAGAAUUGGAGGUAACUAAAUGGAUUGGCAUUUUUCAUUGCAUUCCAUUUGGUUUCCUCCAAUAUCUCAUGUCCAACAUUACAUUAGUAUGCAU
Castanea_mollissima	UUUAGUUUUCUCCAACAUCUUA	AGGAUUGGAGAAAACUAAAUA	JRKL01209445.1	1	929	950	CAAGUCUCAUUGAAGGAAUGAAUAUGCAUAUUAAUAAUGUCAAAGUCGUAUGUGAGGAUUGGAGAAAACUAAAUAGAUUAGCAUCAUUUGGGGCAUUUUGUUUAGUUUUCUCCAACAUCUUAUAUACGUCAUUACUUUUAUGUCUCU
Castanea_mollissima	UUUGGUUUCCUCCAAUAUCUCA	AGAAUUGGAGGUAACUAAAUG	JRKL01060267.1	1	1319	1340	UUCUUUUCAUCCCUUAGGAGGAGUAAACAAUUGUUAGUGACAGUGUUGUAUGUGAGAAUUGGAGGUAACUAAAUGGAUUGGCAUUUUUCAUUGCAUUCCAUUUGGUUUCCUCCAAUAUCUCAUGUCCAACAUUACAUUAGUAUGUAU
Castanea_mollissima	UUUAGUUUUCUCCAAUAUCUUA	AGGAUUGGAGAAAACUAAAUA	JRKL01060267.1	1	1164	1185	CAAGUCUCAUUCAAUGAAUGAAUAUGCAUAUUGAUAAUGUCAAAGUCGUAUGUGAGGAUUGGAGAAAACUAAAUAGAUUAGCAUCAUUUGGGGCAUUUUGUUUAGUUUUCUCCAAUAUCUUAUAUAUGUCAUUACUUACAUGUGUCU
Castanea_mollissima	UUUAAUUUCCUCCAAUAUCUUA	AGGAUUGGAGGAAACUAAAUA	KN217720.1	-1	12650	12671	CAAAUCUAACCUAAGGAAUAAAAAAAUAAAUCGAUAUUGUGAAAGCCGUACGUGAGGAUUGGAGGAAACUAAAUAGAUUGGCAUUAUUUGAGGCAUUCUAUUUAAUUUCCUCCAAUAUCUUAUGUCCGUCGUUACAUACAAAUAUGC
Castanea_mollissima	UUUAAUUUCCUCCAAUAUCUUA	AGAAUUGGAGGAUAUUAAAUU	KN223721.1	-1	15716	15737	CACAAACAUUCCAGAGCUUGUGUAUAUACAUGUAUAAGUUGUAAGUGAGAAUUGGAGGAUAUUAAAUUCAUCGGCUUAAUUUAUUCUUCUGCCCAAUGAGUUUAAUUUCCUCCAAUAUCUUACCUCCAAUUUUUACAGUACUUGACC
Quercus_lobata	UUUGGUUUCCUCCAAUAUCUCA	AGAAUUGUAGGUAACUAAAUG	LRBV01005654.1	-1	80053	80074	UUCCUUUCAUCUCUUAGGAGGAGUAAACAAUUGUUAGUGUUAGUGUUGUAUGUGAGAAUUGUAGGUAACUAAAUGGAUUGGCAUUUUUCAUUGCAUUCCAUUUGGUUUCCUCCAAUAUCUCAUGUCCAACUUUACAUUAGUAUGGAU
Quercus_lobata	UUUAGUUUCCUCCAAUAUCUUA	AGGAUUGGAGAAAACUAAAUA	LRBV01005654.1	-1	80208	80229	CAGGUCUCAUUGAAGGAAUGAAUAUGCAUUUUGAUCAUGUCAAAGUCGUAUGUGAGGAUUGGAGAAAACUAAAUAAAUUAGCAUCAUUUGGGGCAUUUUGUUUAGUUUCCUCCAAUAUCUUAUAUACGUCAUUACUUACAUGUGUUU
Quercus_lobata	UUUGGUUUCCUCCAAUAUCUCA	AGAAUUGGAGGUAACUAAAUG	LRBV01005482.1	-1	114252	114273	UUCCUUUCAUCUCUUAGGAGGAGUAAACAAUUGUUAGUGUCAGUGUUGUAUGUGAGAAUUGGAGGUAACUAAAUGGAUUGGCAUUUUUCAUUGCAUUCCAUUUGGUUUCCUCCAAUAUCUCAUGUCCAACAUUACAUUAGUAUGUAU
Quercus_lobata	UUUAGUUUCCUCCAAUAUCUUA	AGGAUUGGAGAAAACUAAAUA	LRBV01005482.1	-1	114407	114428	CAAGUCUCAUUGAAGGAAUGAAUAUGCAUAUUGAUAAUGUCAAAGUCGUAUGUGAGGAUUGGAGAAAACUAAAUAGAUUAGCAUCAUUUGGGACAUUCUGUUUAGUUUCCUCCAAUAUCUUAUAUACGUCAUUACUUACAUGUGUCU
Quercus_lobata	UUUAAUUUCCUCCAAUAUCUUA	AGGAUUGGAGGAAAUUAAAUA	LRBV01010799.1	-1	6330	6351	CAGGCCUAACUGAAGGAAUGAAAAAAUAUAUUGAUAUUGUCAAAGUCGUAUGUGAGGAUUGGAGGAAAUUAAAUAGAUUGUCAUCAUUUGGGGCAUUCUAUUUAAUUUCCUCCAAUAUCUUAUAUCUGUCAUUACAUACAAAUAUAC
Quercus_lobata	UUUAGUUUCCUCCAAUAUCUUA	AGAAUUGGAUGAAAUUAAUCC	LRBV01009984.1	-1	29853	29874	GAGUGAUUGGAAUUUGGAAGUAAUAGAAUAGUGGCAGUGCACAAGCUGUAUGUGAGAAUUGGAUGAAAUUAAUCCCAUUGGCAUAGUUUAUCAUAUUGGGUUUAGUUUCCUCCAAUAUCUUACCUCCAGUCAAAUUACACAAACAUU
Quercus_lobata	UUUAAUUUCCUCCAAUAUCUUA	AGAAUUGGAGGAUAUUAAAUU	LRBV01009984.1	-1	29988	30009	UACACAAACAUUCAGAGCUUAUGUAUAUAGUGUAUAAGUUGUAAGCGAGAAUUGGAGGAUAUUAAAUUCAUCGGCUUAAUUUAUUCUUCUGCCCAAUGAGUUUAAUUUCCUCCAAUAUCUUACCUCCAAUUUUUACAGUACUUGACC
Quercus_lobata	UUUGGUUUCCUCCAGUAUCUCA	AGAAUUGAAGGCAACUAAAUG	LRBV01010306.1	-1	54815	54836	UCCUUGAUCUCUUUUAGAGUGAGUAAAUAAUUGUUUGUGUCAGUGUUGUAUGUGAGAAUUGAAGGCAACUAAAUGGAUUGGCAUUGUUGACUGCUUUCUAUUUGGUUUCCUCCAGUAUCUCAUGUCCAACAUUAGGUUCAUAUGUGU
Quercus_lobata	UUUAGUUUUCUCCAAUAUUUCA	AAAAUUGGAGAGAACUAAAUA	LRBV01010306.1	-1	55264	55285	UAAGUCUUGUUGAAGGAAUGAAUGUGCAAAUUGAUAAUGUCAAAGUUGUAUGUGAAAAUUGGAGAGAACUAAAUAGAUUGGCAUUAUUUGGUACAUUCUGUUUAGUUUUCUCCAAUAUUUCAUGUCCAACAUUACAUUCAUAUGUAU
Quercus_lobata	UUUAGUUUUCUCCAAUAUUUCA	AAAAUUGGAGAGAUCUAAAUA	LRBV01010306.1	-1	55115	55136	UCAAGUUCUGUUGAAGGAAUGAAUGUGCAAAUUGAUAAUGUCAAAGUUGUAUGUGAAAAUUGGAGAGAUCUAAAUAGAUUGACAUUAUUGGUACAUUCUGUUUAGUUUUCUCCAAUAUUUCAUGUCCAACAUUAUUCGUAUGUGUAA
Quercus_lobata	UUUAGUUUUCUCCAAUAUUUCA	AAGAUUGGAGAGAACUAAAUA	LRBV01010306.1	-1	54965	54986	CUAAGUCUUGUUAGAGGAAUGAAUAUGCAAAUUGAUAAUGUCAAAGUUGUAUGUGAAGAUUGGAGAGAACUAAAUAGAUUGGCAUUAUUGGUACAUUCUGUUUAGUUUUCUCCAAUAUUUCAUGUCCAACAUUACAUUCGUAUGUGU
Quercus_lobata	UUUAGUUUCCUCCAAUAACUCA	AGGAUUGAAGGAAACUAAAUA	LRBV01011478.1	-1	867	888	CAAGCCUCAUUGAAUGAGUGAAUAAGCAAAUUGAUAAUGUUAAGGUGUUAUAUGAGGAUUGAAGGAAACUAAAUAGAUUGGCAUCAUUUGGGACAAUUUGUUUAGUUUCCUCCAAUAACUCAUAUAAAAUAUUACAUUCGUAUGUAU
Quercus_lobata	UUUAGUUUCCUCCAAUAUCUUA	AGGAUUGAAGGAAACUAAAUA	LRBV01011478.1	-1	1022	1043	CAAGCCUCAUUGAAUGAGUGAAUAAGCAAAUUGAUAAUGUUAAGGUCGUAUAUGAGGAUUGAAGGAAACUAAAUAGAUUGGCAUCAUUUGGGACAAUCUAUUUAGUUUCCUCCAAUAUCUUAUAUCCGUUAUUACAUACAUGUGUAA
Juglans_regia	UUCAGUUUCUUAUAUUAUCUGA	AGAAAUGUAAAAGAUUGGGAA	LIHL01054768.1	1	127663	127684	UGUUUUAGAGAUGUUACGCUGUGCUAAUGGUUCUGUGCAGUGGAAUGUUACUUUCAUCAGAAAUGUAAAAGAUUGGGAACUUAAUGAGAUUGCAGAUUUUUUCAGUUUCUUAUAUUAUCUGAAUUUAGGAGGAAAUGAGAGGGAUCA
Juglans_regia	UUCAGUUUCUUAUAAGAUUUUA	AAGCUUAUGAUAAGUUGGAGU	LIHL01105015.1	1	5269	5290	GUAAAGCUUAUGAUAAGUUGGAGUAGAAGUUCCUUGAAAGGGUGUUGGUCAAAAUGGAGUUUGAUCCAAAAUGGGUAGCGCUGAUUUUGUCAUGUAUCUCUUCAGUUUCUUAUAAGAUUUUAAUAAAUAGUAUGCCCUCUUCAUCGU
Juglans_regia	UUCAGUUUCUUAUAAGAUUUUA	AGGCUUAUAAUAAGGUGGAGU	LIHL01001293.1	-1	15307	15328	GUAAGGCUUAUAAUAAGGUGGAGUGGAAGUUUCUUGAAAUGAUGUUGGUAAAAUUGGGGUUUGAUCCAAAAUGGGUAGCGCUGAUUUUGUCAUGUAUCUCUUCAGUUUCUUAUAAGAUUUUAAUAAAUGGUGUGCCUUCUUCAUCAU
Juglans_regia	UUUGAUUUCCUCCAAUAUCUCA	AGAAUUGUAGGAAACCAAACG	LIHL01055244.1	-1	332454	332475	UGGGUGCCAAUGUUGUAUAUGAGAAUUGUAGGAAACCAAACGAGGAGAUCAUUGGCAUGUGUGUAUAUAUAUAUAUAUAUAUAUGCCUUGGUGCAUUCCGUUUGAUUUCCUCCAAUAUCUCAUCUACGACUUCAUGCACAUGAGAUU
Azadirachta_indica	UUUAAUUUUCUCCAACAUCUCA	AGUGUUGGAGGAGAUUAAUCC	AMWY02010153.1	1	1791	1812	AUAUGACAUUUCACAGCAUGGUUCAAAACAAAAUGUGUACAAAAUCAUAUAUGAGUGUUGGAGGAGAUUAAUCCUGUUUGCAUUGCUUGAUUCAAACAGGUUUAAUUUUCUCCAACAUCUCAUGUCUGGCUUUCACAGAAGUAACUU
Azadirachta_indica	UUUAGUUUCCUUCAAUAUCUCA	AGAAUUGGAGGAAAGUAAAGA	AMWY02015653.1	1	2725	2746	CAUUUAUGUUCCUAAGUCAACUAACUUGUGUGAAAAAUGUAAAUGCUGAAGGUGAGAAUUGGAGGAAAGUAAAGAGAUUGAAAUUGUUGAAUGCUUUCUGUUUAGUUUCCUUCAAUAUCUCAUCUGCAGUCUUCACUUCAACAUAUU
Azadirachta_indica	UUUAAUUUCCUCCAAUAUUUUA	AAAAUUGGAGGGAAUUAAACG	AMWY02015653.1	1	2874	2895	UUGGUCGGAGAGGGAAAGCCAAGUAAAUGAUGCAAAAACAAGUUGUCAGAAGUGAAAAUUGGAGGGAAUUAAACGAAGUGAUAACAUUAUUUGAUUUUUGUUUAAUUUCCUCCAAUAUUUUAUCUCUGGCCUCAAUUUGUCUACUUG
Azadirachta_indica	UUUAAUUUCCUCUAAUAUUUCA	AAAAUUAGAGGAAAUUAAACA	AMWY02015653.1	1	3166	3187	UUGGAAAGAGGAAAUGAGAGGGGAGAAGUAGAUGCUACAAGUUGUCAGAAGUGAAAAUUAGAGGAAAUUAAACAAAUUGAUUAUGUUACUUUGAUUUUUGUUUAAUUUCCUCUAAUAUUUCAUCUCUGUCUUAAAUUUGUGCAAUAU
Azadirachta_indica	UUUAAGUUUCUCCAAUAUCUCA	AGAAUUGGAGAAAAUUAAUCC	AMWY02010153.1	1	1943	1964	UGGUUACCAUUACUUAAGAGAAUUUUGAGCAAAAUGGUGUAGAAGCUGUAUAUGAGAAUUGGAGAAAAUUAAUCCCAAAACAAUAGAAUAAGCAAAUGGGUUUAAGUUUCUCCAAUAUCUCACCUCCAGUUUUCACUGAAAUGACUU
Azadirachta_indica	UUUAGUUUCCUCUAAUAUCUUA	AGAAUUAGAGGAAACUAAAUA	AMWY02014178.1	1	1614	1635	ACUAUAACAGAUUUUCUUUAUGGACAGAGAACAUCGGCAUUUAUAGGUUGUAUUUAAGAAUUAGAGGAAACUAAAUAGAUUGGUCAAAUGAAACAUUCUGUUUAGUUUCCUCUAAUAUCUUAUCUACAGCUUCUAAACUACAUAAUA
Azadirachta_indica	CUUGGUUUCCUCCAAUAUCUUA	AGAAUUGGAGGAUACUAAACA	AMWY02014178.1	1	1757	1778	CUUUAAUCUACAUUACUUAUUUAUGCUUUUCUAAGUUGUAGGUAAGAAUUGGAGGAUACUAAACAGAUGAUCAGUGCAUCAAAACAUUCUAGUGAUUCUGCUUGGUUUCCUCCAAUAUCUUAUCUCCAGCUUCUAAAUUCUAAACUA
Azadirachta_indica	UUUAGUUUCCUCUAACUUCUUA	UGAAUUAGAGGAAAUUGAAUA	AMWY02014178.1	1	1470	1491	AUAAAUAGUCUUCUUUAUCGGCUGAAGACAUAGGCAUUUAUGAGUUGUAUGUAUGAAUUAGAGGAAAUUGAAUACAUUGGUCGUCGAAUCAAACGUUCUGUUUAGUUUCCUCUAACUUCUUAUCUCCAGCUUCUAAACUACAUUAAU
Azadirachta_indica	UUCAGUUUCCUCCAACAUCUCA	AGAGUUGAAGGAGGUUGAAUC	AMWY02063397.1	-1	1198	1219	AGUUCGAAGCCUAUGCUUGAGAUGUAUAAUGAUCGAAAUCGGAUGGGUAGAUGAGAGUUGAAGGAGGUUGAAUCAAUAUCAAAUUACCAUUUGAAUAUGAUUCAGUUUCCUCCAACAUCUCAUUUACACUUCUUUUUUAUUGUAUUU
Azadirachta_indica	UUUAGUUUCCUCCAAUAUCUUA	AGAAUUGGAGGAAUCUAAAUA	AMWY02063397.1	-1	1327	1348	UUCUUUUUUAUUGUAUUUAUUGGGUAAAAGAUAAUUUUGGAAGUCGUACGUAAGAAUUGGAGGAAUCUAAAUAGUUUGGCAAUACUAUGUGCAUAUCCUGUUUAGUUUCCUCCAAUAUCUUAUCUCCGACUCACAAAUUUCAAUCCA
Azadirachta_indica	UUUAAUUUCCUCCAAUAUCUUA	AGGAUUGGAGGGAAUUAAGCA	AMWY02042342.1	-1	906	927	CUAUCAUUUGGCAUGAGGAAGAGAGGUUUUGUGAAGUUUGUGAAUGCUGUAUGUGAGGAUUGGAGGGAAUUAAGCAGAUUACAAUUCUUUCUUGCUUCUGUUUAAUUUCCUCCAAUAUCUUAUGUCCACCCUUCACUUGUAUAUACA
Azadirachta_indica	UUUGGUUUUCUCCAAUAUCUCA	AGAAUUGGAGGAAACAAAAUA	AMWY02042342.1	-1	1049	1070	UACAUGAUUUAUGAUGAUGCAUACUUUUGAGAUAAAUGGGUGCAACUGAAGGUGAGAAUUGGAGGAAACAAAAUAGAUUGACAUUGUUGGAUGCUUUCUGUUUGGUUUUCUCCAAUAUCUCAUCUCUGGUCUUCACCUAGACAUGUG
Atalantia_buxifolia	UUCAGUUUUCCCCAAUAUCCCA	AGAAUUGGAGGAAACGAAAUA	MKYR01002548.1	1	675082	675103	GAAUGUUGUAUGUGAAAAUUGGAGGGAAUUAAACAAACACAUUAGCAUACUUUCUUGUUAUUGUUUAAUUUCCUCCAAUAUUUCAUGUCCACCCUUCACUUGUUUAUACAUAAGGGAUGAAGCUUUUGUGAUAAAUAUUGGCAAUUGAAGGUGAGAAUUGGAGGAAACGAAAUAGUUUCACUUUGUUCAAUAAUAAUCUAUUCAGUUUUCCCCAAUAUCCCAUCACCAGUUUUGACUCAAGAUUCUG
Atalantia_buxifolia	UUUAAUUUCCUCCAAUAUUUCA	AAAAUUGGAGGGAAUUAAACA	MKYR01002548.1	1	675219	675240	AUAGUUUUGGCUAUCUUGUUUUCAACUCUGUCACUGUGAAUGUUGUAUGUGAAAAUUGGAGGGAAUUAAACAAACACAUUAGCAUACUUUCUUGUUAUUGUUUAAUUUCCUCCAAUAUUUCAUGUCCACCCUUCACUUGUUUAUACA
Atalantia_buxifolia	UUUAAUUUCCUUCAAUAUUUUA	AAAAUUGGAGGGAAUUAAACA	MKYR01002548.1	1	938947	938968	GAUUUGGCCAUCUUUCGGAAUUUGUUUAAAUUUUUUCAGUAGGAAGCUGUAUGUGAAAAUUGGAGGGAAUUAAACAAAUUAAAAUUCAUUUUUGUUUAUGUUUAAUUUCCUUCAAUAUUUUACGUCCACCUUUUGCUUGUUUAUACA
Atalantia_buxifolia	UUUAGUUUUCUACAAUAUCUCA	AGAAUUGGAGGAAACCAAAUA	MKYR01002548.1	1	938809	938830	GUUUAUACAUCUGAAACUUUUGUGAUAAAUAGUUGCAACUUGAGGUGAGAAUUGGAGGAAACCAAAUAGACUGAAGAAGUUCAAUCAUCGGUGGUCUCUAUUUAGUUUUCUACAAUAUCUCAUCUACAGUUUUGACUCAGAUUCUAU
Atalantia_buxifolia	UUUAGUUUCCUCCAAUAUCUUA	AGAAUUGGAGGAACCUAAAUA	MKYR01019911.1	1	335	356	UCCUAUUGGAUUUGGAAAAAUAACCCUCUNCAAGUUUUCCAUUUUCAAUGUCGAAUGUAAGAAUUGGAGGAACCUAAAUAGAUUAGACAAGUGCACUCUAUUUAGUUUCCUCCAAUAUCUUAUCUCGGGCUUAUAAAUUCAAAUGCA
Atalantia_buxifolia	UUUAGUUUCCUCCAAUAUCUUA	AGAAUUGGAUGGAACUAAACA	MKYR01023481.1	1	97326	97347	AUGUUUCAACCACCUCCUCCCCUUCAUUUGCAUUUCUAAGUUGUAUGUAAGAAUUGGAUGGAACUAAACAGAUUAGUAAGAUCAAAAUAUUCAGUUGCUGUUUAGUUUCCUCCAAUAUCUUAUCUCCAGAUUCUAAACUAUAUAUAA
Atalantia_buxifolia	UUUAAUUUCCUCCAAUAUUUUA	AAAAUUGGAGGGAAUUAAACA	MKYR01002548.1	-1	793032	793053	AUUUGGCCAUCUUUUGGAAUUUGUUUAAAUUUUUUCAGUUGGAAGUUGUAUGUGAAAAUUGGAGGGAAUUAAACAAAUUAAAAUUCAUUUUUUGUUUCUGUUUAAUUUCCUCCAAUAUUUUACGUCCACCUUUUGCUUGUUUAUACA
Atalantia_buxifolia	UUUAAUUUCCUCCAAUAUUUUA	AAAAUUGGAGGGAAUUAAACA	MKYR01002548.1	-1	741955	741976	GAUUUGGCCAUCUUUUGGAAUUUGUUUAAAUUUUUUCAGUAGGAAGCUGUAUGUGAAAAUUGGAGGGAAUUAAACAAAUUAAAAUUCAUUUUUGUUUCUGUUUAAUUUCCUCCAAUAUUUUACGUCCACCUUUUGCUUGUUUAUACA
Atalantia_buxifolia	UUUGGUUUUCUCCAAUAUCUCG	AGAAUUGGAGGAAACGAAAUA	MKYR01002548.1	-1	742093	742114	GUUUAUACAUCUGAAACUUUUGUGAUAAAUAGUUGCAACUUGAGGUGAGAAUUGGAGGAAACGAAAUAGACUGAAGUUGUUCAAUCAUCGGUGGUCUCCAUUUGGUUUUCUCCAAUAUCUCGCCUACAGUUUUGACUCAGAUUCUGU
Atalantia_buxifolia	UUUAGUUUUCUACAAUAUCUCA	AGAAUUGGAGGAAACGAAAUA	MKYR01002548.1	-1	793170	793191	GUUUAUACAUCUGAAACUUUUGUGAUAAAUAGUUGCAACUUGAGGUGAGAAUUGGAGGAAACGAAAUAGACUGAAGUUGUUCAAUCAUCGGUGGUCUCUAUUUAGUUUUCUACAAUAUCUCAUCUACAGUUUUGACUCAGAUUCUAU
Atalantia_buxifolia	UUUAGUUUCCUCCAAUAUCUUA	AGAAUUGGAGGAACCUAAAUA	MKYR01023640.1	-1	271279	271300	AAAAGUUACUUGUUAAGUAUGAAUUGAGUACAAGUUUUCCAUUUUCAAUGUCGAAUGUAAGAAUUGGAGGAACCUAAAUAGAUUAGACAAGUGCACUCUAUUUAGUUUCCUCCAAUAUCUUAUCUCGGGCUUAUAAAUUCAAAUGCA
Atalantia_buxifolia	UUUAGUUUCCUCCAAUAUCUUA	AGAAUUGGAUGGAACUAAACA	MKYR01024110.1	-1	854660	854681	CCUCCUCUUCAUUUGCAUUUCUUUAUUAGUUGUAUGUAAGAAUUGGAUGGAACUAAACAGAUUAAUUAGUAAAUAGUAAGAUCGAAAUAUUCUUUUUCUGUUUAGUUUCCUCCAAUAUCUUAUCUCCAACUUCUAAACUAUACAACG
Atalantia_buxifolia	UUUAAUUUCCUCCAAUAUCUUA	AGGAUUGGAGGGAAUUAAUCA	MKYR01024766.1	-1	283766	283787	GGUCAUUUUGGAUGAGAAAGAGAAGUUAUUGUGAAUCGUGUAUCUAAGGAUUGGAGGGAAUUAAUCAGAAUAGUAUUUUUUUUUUCCAUAAUUGUUUCUGUUUAAUUUCCUCCAAUAUCUUAUGUCCACCCUUUACUUGUAUGUAAA
Atalantia_buxifolia	UUUAGUUUCCUCUAAUAUCUUA	AGAAUUAGAGGCGGCUAAACA	MKYR01024110.1	-1	854893	854914	UAACCUUGAAACACGAGUUCUGUCUGGAAUUAUUAAUUUAUAAGUUGUAUGCAAGAAUUAGAGGCGGCUAAACAAAUUAGUAGAAUGAAAUUACAUUCUGUUUAGUUUCCUCUAAUAUCUUAUCUCCAACUUCUAAACUACAACACA
Atalantia_buxifolia	UUUAAUUUUCUCCAAUAUUUCA	AAAAUUGGAGGAAAUUAAACA	MKYR01025300.1	-1	2277374	2277395	GAUGGGAUGGGAUCAAGUAAAUGCAGACGUGAAAAUUGGAGGAAAUUAAACAAAUCAAAUUUUAUGAUUCUGUUCUGUAAUUCUUUUUUUUUUUUUUUGGUUUAAUUUUCUCCAAUAUUUCAUAUCUGGCCUUACUUAAUUUGUGUA
Citrus_cavaleriei	UUUAGUUUCCUCCAAUAUCUUA	AGAAUUGGAUGGAACUAAACA	MKYP01006357.1	1	144897	144918	AUGUUUCAACCACCUCCUCCCCUUCAUUUGCAUUUCUAAGUUGUAUGUAAGAAUUGGAUGGAACUAAACAGAUUAGUAAGAUCAAAAUAUUCAGUUGCUGUUUAGUUUCCUCCAAUAUCUUAUCUCCAGCUUCUAAACUAUAUAUAU
Citrus_cavaleriei	UUUAAUUUCCUCCAAUAUUUCA	AAAAUUGGAGGGAAUUAAACA	MKYP01013804.1	1	829458	829479	GGUAUCUUUUGCUACUUGUUUUCAACUCUGUCACUGUGAAUGCUAUAUGUGAAAAUUGGAGGGAAUUAAACAAACACAUUAACAUACUUUCUAGUUAUUGUUUAAUUUCCUCCAAUAUUUCAUGUCCACCCUUCACUCGUUUAUACA
Citrus_cavaleriei	UUUAAUUUCCUCCAAUAUUUCA	AAAAUUGGAGGGAAUUAAACA	MKYP01013804.1	1	797961	797982	AGUAUCUUUUGCAACUCGUUUUCAACUCUGUCACUGUGAAUGCUAUAUGUGAAAAUUGGAGGGAAUUAAACAAACACAUUAACAUACUCUCUUGUUAUUGUUUAAUUUCCUCCAAUAUUUCAUGUCCACCCUUCGCUUGUUUAUACA
Citrus_cavaleriei	UUUAAUUUCCUCCAAUAUUUUA	AAAAUUGGAGGGAAUUAAACA	MKYP01012338.1	1	7484	7505	GAUUUGGCCAUCGUUUGGAAUUUGUUUAAUUUUUUUCAGUAGGAAGCUGUAUGUGAAAAUUGGAGGGAAUUAAACAAAUUAAAAUUCAUUUUUGUUUCUGUUUAAUUUCCUCCAAUAUUUUACGUCCACCUUUUGCUUGUUUAUACA
Citrus_cavaleriei	UUUGGUUUUCUCCAAUAUCUCA	AGAAUUGGAGGAAACGAAAUA	MKYP01012338.1	1	7346	7367	GUUUAUACAUCUGAGACUUUUGUGAUAAAUAGUUGCAACCGGAGGUGAGAAUUGGAGGAAACGAAAUAGACUGAAGUUGUUCAAUCAUCGGUGGUCUCUAUUUGGUUUUCUCCAAUAUCUCAUCUACAGUUUUUACUCAGAUUCUGU
Citrus_cavaleriei	UUUAGUUUCCUCCAACAUCUUA	AGAAUUGGAGGAACCUAAAAA	MKYP01005723.1	-1	450103	450124	AAAGUUAUUUGUUAAGUAUGAAUUGAGUACAAGUUUUCCAUUUUCAACGUCGAAUGUAAGAAUUGGAGGAACCUAAAAAAGAUUAGACAAGUGCACUCUAUUUAGUUUCCUCCAACAUCUUAUCCCGGGCUUAUAAAUUCAAAUGCA
Citrus_cavaleriei	UUUAAUUUCCUCCAAUAUCUUA	AGAAUUGGAGGGAAUUAAUCA	MKYP01003332.1	-1	1706097	1706118	GAGACAUUUAGGCUGAGAAAGACAAGUUAUUGUGAAUGGUGUAUGUAAGAAUUGGAGGGAAUUAAUCAGAUUAGUAUUUUUUUUCCCAUAAUUGUUUCUGUUUAAUUUCCUCCAAUAUCUUAUGUCCACCCUUUACUUGUAUGCGUA
Citrus_cavaleriei	UUUAAUUUCCUCCAAUAUUUUA	AAAAUUGGAGGGAAUUAAACA	MKYP01001846.1	-1	10244	10265	UUUGGCCAUCUUUUGGAAUUUGUUUAAUUUUUUUUUCAGUAGGAAGCUGUAUGUGAAAAUUGGAGGGAAUUAAACAAAUGAAAAUUCAUUUUUGUUUCUGUUUAAUUUCCUCCAAUAUUUUACGUCCACCUUUUGCUUGUUUAUACA
Citrus_cavaleriei	UUUGGUUUUCUCCAAUAUCUCA	AGAAUUGGAGGAAACAAAAUA	MKYP01003332.1	-1	1706247	1706268	ACAAACUUUUGGGCUAAAUGGGUGCAACCGAAGGUGAGAAUUGGAGGAAACAAAAUAGAGUGGCAAUUUUUUUUUUUUUUCAUUUUUCCAAUGCUUUCUAUUUGGUUUUCUCCAAUAUCUCAUCUCCAGUCAUCAUCUACAUUGAAA
Citrus_cavaleriei	UUUGGUUUUCUCCGAUAUCUCA	AGAAUUGGAGGAAAGGAAAUA	MKYP01005795.1	-1	1599	1620	AACUUAAGGUAAGAAUUGGAGGAAAGGAAAUAGACUGAAGUUGUUCAAUCAUCAGUGGUUGCUAUUUGGUUUUAAGUUGUUCAAUCAUCGGUCGUCUCUAUUUGGUUUUCUCCGAUAUCUCAUCUUCAGUUUUGACUCAGAUUCUAU
Citrus_cavaleriei	UUUGGUUUUCUCCAAUAUCUCA	AGAAUUGGAGGAAACGAAAUA	MKYP01001846.1	-1	10382	10403	GUUUAUACAUCUGAAACUUUUGUGAUAAAUAGUUGCAACCGGAGGUGAGAAUUGGAGGAAACGAAAUAGACUGAAGUUGUUCAAUCAUCGGUGGUCUCUAUUUGGUUUUCUCCAAUAUCUCAUCUACAGUUUUGACUCAGAUUCUGU
Citrus_cavaleriei	UUUAGUUUCCUCCAAUAUCUUA	AGAAUUGGAUGGAACUAAACA	MKYP01006692.1	-1	260153	260174	CCUCCUCUCCAUUUGCAUUUCUUUAUUAGUUGUAUGUAAGAAUUGGAUGGAACUAAACAGAUUAACUAGUAAAUAGUAAGAUCGAAAUAUUCUUUUUCUGUUUAGUUUCCUCCAAUAUCUUAUCUCCAACUUCUAAACUAUACAACG
Citrus_cavaleriei	UUUAAUUUCCUCCAAUAUCUUA	AGAAUUGGAGGGAAUUAAUCA	MKYP01007451.1	-1	18767	18788	GAGACAUUUAGGCUGAGAAAGACAAGUUAUUGUGAAUGGUGUAUGUAAGAAUUGGAGGGAAUUAAUCAGAUUAGUAUUUUUUUUCCCAUAAUUGUUUCUGUUUAAUUUCCUCCAAUAUCUUAUGUCCACCCUUUACUUGUAUGCGUG
Citrus_cavaleriei	UUUAGUUUCCUCUAAUAUCUUA	AGAAUUAGAGGCGGCUAAACA	MKYP01006692.1	-1	260396	260417	UUAACCUUGAAACACGAGUUCUGUAUGGAAUUAUUAAUUUAUAAGUUGUAUGUAAGAAUUAGAGGCGGCUAAACAAGUUAGUAGAAUGAAUUACAUUCUGUUUAGUUUCCUCUAAUAUCUUAUCUCCAACUUCUAAACUACAACACA
Citrus_cavaleriei	UUUAAUUUUCUCCAAUAUUUCA	AAAAUUGGAGGAAAUUAAAGA	MKYP01006246.1	-1	1114199	1114220	CAAGAGAGAUUGAGGGUGAGAUGAGAUGGGAUGGGAUCAAGCAAAUGCAGACGUGAAAAUUGGAGGAAAUUAAAGAAAUAAUUCUUUUUUUGUUUGUUUGUUUAAUUUUCUCCAAUAUUUCAUAUCUGGGCUUACUUAAUAAUUUGU
Citrus_cavaleriei	UUUGGUUUUCUCCAAUAUCUCA	AGAAUUGGAGGAAACAAAAUA	MKYP01007451.1	-1	18916	18937	CACAAACUUUUGGGCUUAAUGGGUGCAACCGAAGGUUAGAAUUGGAGGAAACAAAAUAGAGUGGCAUUUUUUUUUUUUUUCAUUUUUCCAAUGCUUUCUAUUUGGUUUUCUCCAAUAUCUCAUCUCCAGUCAUCAUCUACAUUGAAA
Citrus_cavaleriei	UUUGGUUUUCUCCAAUAUCUCA	AGAAUUGGAGGAAACGAAAUA	MKYP01006492.1	-1	57293	57314	AACUUAAGGUGAGAAUUGGAGGAAACGAAAUAGACUGAAGUUGUUCAAUCAUCGGUGGUUGCUAUUUGAUUUUAAGUUGUUCAAUCAUCGGUCGUCUCUAUUUGGUUUUCUCCAAUAUCUCAUCUCCAGUUUUGACUCAGAUUCUGU
Citrus_cavaleriei	UUUGGUUUUCUCCAAUAUCUCA	AGAAUUGGAGGAAACGAAAUA	MKYP01006302.1	-1	71068	71089	AACUUAAGGUGAGAAUUGGAGGAAACGAAAUAGACUGAAGUUGUUCAAUCAUCGGUGGUUGCUAUUUGAUUUUAAGUUGUUAAAUCAUCGGUCAUCUCUAUUUGGUUUUCUCCAAUAUCUCAUCUCCAGUUUUGACUCAGAUUCUGU
Citrus_cavaleriei	UUUAAUUUCCUCCAAUAUUUUA	AAAAUUGGAGGGAAUUAAACA	MKYP01008539.1	-1	1125	1146	GAUUUGGCCAUCGUUUGGAAUUUGUUUAAUUUUUUUCAGUAGGAAGCUGUAUGUGAAAAUUGGAGGGAAUUAAACAAAUUAAAAUUCAUUUUUGUUUCUGUUUAAUUUCCUCCAAUAUUUUACGUCCACCUUUUGCUUGUUUAUACA
Citrus_cavaleriei	UUUGGUUUUCUCCAAUAUCUCA	AGAAUUGGAGGAAACGAAAUA	MKYP01008539.1	-1	1263	1284	GUUUAUACAUCUGAGACUUUUGUGAUAAAUAGUUGCAACCGGAGGUGAGAAUUGGAGGAAACGAAAUAGACUGAAGUUGUUCAAUCAUCGGUGGUCUCUAUUUGGUUUUCUCCAAUAUCUCAUCUACAGUUUUGACUCAGAUUCUGU
Citrus_cavaleriei	UUUAAUUUUCUCCAACAUCUCA	AGAGUUGGAUGAGAUUAACCC	MKYP01011581.1	-1	598957	598978	CAACAAUGUAAAAACAGCAUGGUUCAAAAGAAAAUGUGUAUAGAACCAUAUGUGAGAGUUGGAUGAGAUUAACCCCAUUUGCAUUACUUGAUUCAACGGGUUUAAUUUUCUCCAACAUCUCAAUUAUGGUUAUCACGGGAGUAAUUU
Citrus_cavaleriei	UUUAAUUUCCUCCAAUAUUUCA	AAAAUUGGAGGGAAUUAAACA	MKYP01012338.1	-1	78822	78843	GGUAUCUUUUGCUACUUGUUUUCAACUCUGUCACUGUGAAUGCUGUAUGUGAAAAUUGGAGGGAAUUAAACAAACACAUUAACAUACUUUCUAGUUAUUGUUUAAUUUCCUCCAAUAUUUCAUGUCCACCCUUCACUCGUUUAUACA
Citrus_cavaleriei	UUUAAUUUCCUCCAAUAUUUCA	AAAAUUGGAGGGAAUUAAACA	MKYP01013327.1	-1	40091	40112	GGUAUCUUUUGCUACUUGUUUUCAACUCUGUCACUGUGAAUGCUGUAUGUGAAAAUUGGAGGGAAUUAAACAAACACAUUAACAUACUUUCUUGUUUUUGUUUAAUUUCCUCCAAUAUUUCAUGUCCACCCUUCACUUGUUUAUACA
Citrus_cavaleriei	UUUGGUUUUCUCCGAUAUCUCA	AGAAUUGGAGGAAAGGAAAUA	MKYP01011559.1	-1	44221	44242	AACUUAAGGUAAGAAUUGGAGGAAAGGAAAUAGACUGAAGUUGUUCAAUCAUCAGUGGUUGCUAUUUGGUUUUAAGUUGUUCAAUCAUCGGUCGUCUCUAUUUGGUUUUCUCCGAUAUCUCAUCUUCAGUUUUGACUCAGAUUCUAU
Citrus_cavaleriei	UUUGGUUUUCUCCGAUAUCUCA	AGAAUUGGAGGAAAGGAAAUA	MKYP01011559.1	-1	38139	38160	AACUUAAGGUAAGAAUUGGAGGAAAGGAAAUAGACUGAAGUUGUUCAAUCAUCAGUGGUUGCUAUUUGGUUUUAAGUUGUUCAAUCAUCGGUCGUCUCUAUUUGGUUUUCUCCGAUAUCUCAUCUUCAGUUUUGACUCAGAUUCUAU
Citrus_clementina	UUUAAUUUCCUCCAAUAUUUCA	AAAAUUGGAGGGAAUUAAACA	KI536925.1	1	11587692	11587713	AGUAUCUUUUGCUACUCGUUUUCAACUCUAUCACUGUGAAUGCUGUAUGUGAAAAUUGGAGGGAAUUAAACAAACACAUUAACAUACUCUCUUGUUAUUGUUUAAUUUCCUCCAAUAUUUCAUGUCCGCCCUUCACUUGUUUAUACA
Citrus_clementina	UUUAAUUUCCUCCAAUAUUUCA	AAAAUUGGAGGGAAUUAAACA	KI536925.1	1	11609859	11609880	AUUGUUUCGGGUGUCUUGUUUUCAAGUCUGUCACUGUGAAUGCUGUAUGUGAAAAUUGGAGGGAAUUAAACAAACACAUUAACAUACUCUCUUGUUAUUGUUUAAUUUCCUCCAAUAUUUCAUGUCCACCCUUCACUCGUUUAUACA
Citrus_clementina	UUUAGUUUCCUCCAAUAUUUUA	AGAAUUGGAUGGAACUAAACA	KI537036.1	1	14731664	14731685	ACUCCUCUCCAUUUGCAUUUCUUUAUCAGUUGUAUGUAAGAAUUGGAUGGAACUAAACAGAUUAACUAGUAAAUAGUAAGAUCGAAAUAUUCUUUUUCUGUUUAGUUUCCUCCAAUAUUUUAUCUCCAACUUCUAAACUAUACAACG
Citrus_clementina	UUUAGUUUCCUCUAAUAUCUUA	AGAAUUAGAGGCGGCUAAACA	KI537036.1	1	14731420	14731441	UAACCUUGAAACACGAGUUCCGUAUGGAAUUAUUAAUUUAUAAGUUGUAUGUAAGAAUUAGAGGCGGCUAAACAAGUUAGUAGAAUGAAAUUACAUUCUGUUUAGUUUCCUCUAAUAUCUUAUCUCCAACUUCUAAACUACAAUAAU
Citrus_clementina	UUUAGUUUCCUCCAACAUCUUA	AGAAUUGGAGGAACCUAAAUA	KI536312.1	-1	32779440	32779461	AAAAGUUAUUUGUUAAGUAUGAAUUGAGUACAAGUUUUCCAUUUUCAACGUCGAAUGUAAGAAUUGGAGGAACCUAAAUAGAUUAGACAAGUGCACUCUAUUUAGUUUCCUCCAACAUCUUAUCCCGGGCUUAUAAAUUCAAAUGCA
Citrus_clementina	UUUAGUUUCCUCCAAUAUCUUA	AGAAUUGGAUGGAACUAAACA	KI536861.1	-1	24755684	24755705	AUGAUUCAACCACUUCCUCCCCUUGAUUUGCAUUUCUAAGUUGUAUGUAAGAAUUGGAUGGAACUAAACAGAUUAGUAAGAUCAAAAUAUUCAGUUGCUGUUUAGUUUCCUCCAAUAUCUUAUCUCCAGCUUCUAAACUAUAUAUAA
Citrus_clementina	UUUAAUUUCCUCCAAUAUUUUA	AAAAUUGGAGGGAAUUAAACA	KI536925.1	-1	11677778	11677799	GAUUUGGCCAUCUUUUGGAAUUUGUUUAAAUUUUUUCAGUGGGAAGCUGUAUGUGAAAAUUGGAGGGAAUUAAACAAAUUAAAAUUCAUUUUUGUUUCUGUUUAAUUUCCUCCAAUAUUUUACGUCCACCUUUUGCUUGUUUAUACA
Citrus_clementina	UUUGGUUUUCUCCAAUAUCUCA	AGAAUUGGAGGAAAGGAAAUA	KI536925.1	-1	11737953	11737974	AACUAAAGGUGAGAAUUGGAGGAAAGGAAAUAGACUGAAGUUGUUCAAUCAUCAGUGGUUGCUAUUUGGUUUUAAGUUGUUCAAUCAUCGGUCGUCUCUAUUUGGUUUUCUCCAAUAUCUCAUCUUCAGUUUUGACUCAGAUUCUAU
Citrus_clementina	UUUGGUUUUCUCCAAUAUCUCA	AGAAUUGGAGGAAACGAAAUA	KI536925.1	-1	11847032	11847053	AACUUAAGGUGAGAAUUGGAGGAAACGAAAUAGACUGAAGUUGUUCAAUCAUCGGUGGUUGCUAUUUGAUUUUAAGUUGUUCAAUCAUCGGUCGUCUCUAUUUGGUUUUCUCCAAUAUCUCAUCUCCAGUUUUGACUCAGAUUCUGU
Citrus_clementina	UUUGGUUUUCUCCGAUAUCUCA	AGAAUUGGAGGAAAGGAAAUA	KI536925.1	-1	12155375	12155396	AACAAUGGUAACGAAACUUUUGUGAUAAAUAGUUGCAACUUAAGGUGAGAAUUGGAGGAAAGGAAAUAGACUGAAGUUGUUCAAUCAUCGGUCGUCUCUAUUUGGUUUUCUCCGAUAUCUCAUCUUCAGUUUUGACUCAGAUUCUAU
Citrus_clementina	UUUGGUUUUCUCCAAUAUCUCA	AGAAUUGGAGGAAACGAAAUA	KI536925.1	-1	11677916	11677937	GUUUAUACAUCUGAAACUUUUGUGAUAAAUAGUUGCAACCGGAGGUGAGAAUUGGAGGAAACGAAAUAGACUGAAGUUGUUCAAUCAUCGGUGGUCUCUAUUUGGUUUUCUCCAAUAUCUCACCUACAGUUUUGACUCAGAUUCUGU
Citrus_maxima	UUUAGUUUCCUCCAACAUCUUA	AGAAUUGGAGGAACCUAAAUA	CM007749.1	1	48799856	48799877	AAAAGUUAUUUGUUAAGUAUGAAUUGAGUACAAGUUUUCCAUUUUCAACGUCGAAUGUAAGAAUUGGAGGAACCUAAAUAGAUUAGACAAGUGCACUCUAUUUAGUUUCCUCCAACAUCUUAUCUCGGGCUUAUAAAUUCAAAUGCA
Citrus_maxima	UUUAAUUUCCUCCAAUAUUUCA	AAAAUUGGAGGGAAUUAAACA	CM007748.1	1	14909018	14909039	GGUAUCUUUUGCUACUUGUUUUCAACUCUGUCACUGUGAAUGCUGUAUGUGAAAAUUGGAGGGAAUUAAACAAACACAUUAACAUACUUUCUUGUUAUUGUUUAAUUUCCUCCAAUAUUUCAUGUCCACCCUUCACUUGUUUAUACA
Citrus_maxima	UUUAAUUUCCUCCAAUAUUUCA	AAAAUUGGAGGGAAUUAAACA	CM007748.1	1	14941553	14941574	GCUAUCAUUUGCAACUUGUUUUCAACUCUGUCACUGUGAAUGCUGUAUGUGAAAAUUGGAGGGAAUUAAACAAACACAUUAACAUACUCUCUUGUUAUUGUUUAAUUUCCUCCAAUAUUUCAUGUCCACCCUUCACUUGUUUUUACA
Citrus_maxima	UUUAAUUUCCUCCAAUAUCUUA	AGAAUUGGAGGGAAUUAAUCA	CM007748.1	1	13466064	13466085	AGACAUUUAGGCUGAGAAAGAGAAGUUAUUGUGAAUGUUGCAUGUAAGAAUUGGAGGGAAUUAAUCAGAUUAGUAUUUUUUUUUUCCAUAAUUGUUUCUGUUUAAUUUCCUCCAAUAUCUUAUGUCCACCCUUUACUUGUAUGCGUA
Citrus_maxima	UUUGGUUUUCUCCAAUAUUUCA	AGAAUUGGAGGAAACAAAAUA	CM007748.1	1	13465913	13465934	CAAACUUUUGGGCUAAAUGGGUGCAACCUAAGGUGAGAAUUGGAGGAAACAAAAUAGAGUGGCAAAAUUUUUUUUUUUUUCAUUUUUCCAAUGCUUUCUAUUUGGUUUUCUCCAAUAUUUCAUCUCCAGUCAUCAUCUACAUUGAAA
Citrus_maxima	UUUAAUUUUCUCCAACAUCUCA	AGAGUUGGAUGAGAUUAACCC	CM007754.1	1	16507169	16507190	CAACAAUGUAAGAACAGCAUGGUUAAAAAGAAAAUGUGUAUAGAACCAUAUGUGAGAGUUGGAUGAGAUUAACCCCAUUUGCAUUACUUGAUUCAACGGGUUUAAUUUUCUCCAACAUCUCAAUUAUGGUUAUCACGGGAGUAAUUU
Citrus_maxima	UUUAGUUUCCUCCAAUAUCUUA	AGAAUUGGAUGGAACUAAACA	CM007753.1	1	22994505	22994526	AUGUUUCAACCACUUCCUCCCCUUGAUUUGCAUUUCUAAGUUGUAUGUAAGAAUUGGAUGGAACUAAACAGAUUAGUAAGAUCAAAAUAUUCAGUUGCUGUUUAGUUUCCUCCAAUAUCUUAUCUCCAGCUUCUAAACUAUAUAUAA
Citrus_maxima	AUUAGUUUCCUCUAAUCUCUCA	AGAAUUGGAGGAAACUAAAGA	CM007754.1	1	17461706	17461727	GUGUACGCUUUGCAUCUCUUUUCAUUUUUAUUUAUUUUUCAGCUCUGAGAAUUGGAGGAAACUAAAGAGAUUAAUAUUGUUUGUAUUGCCUUGACCUUAAAUUAGUUUCCUCUAAUCUCUCAUCUUCGACUUUUACUUAAAAUUUUA
Citrus_maxima	UUUAAUUUCCUCCAAUAUUUUA	AAAAUUGGAGGGAAUUAAACA	CM007748.1	-1	15003605	15003626	AGAUUUGGCCAUCUUUUAGAAUUUGUUAAAUUUUUUCAGUAGGAAGCUGUAUGUUAAAAUUGGAGGGAAUUAAACAGAUUAAAAUUCAUUUUUGUUUCUGUUUAAUUUCCUCCAAUAUUUUACGUCCACCUUUUGCUUGUUUAUACA
Citrus_maxima	UUUGGUUUUCUCCAAUAUCUCA	AGAAUUGGAGGAAACGAAAUA	CM007748.1	-1	15454588	15454609	AACUUAAGGUGAGAAUUGGAGGAAACGAAAUAGACUGAAGUUGUUCAAUCAUCGGUGGUUGCUAUAUGAUUUUAAGUUGUUCAAUCAUCGGUCGUCUCUAUUUGGUUUUCUCCAAUAUCUCAUCUCCAGUUUUGACUCAGAUUCUGU
Citrus_maxima	UUUGGUUUUCUCCAAUAUCUCA	AGAAUUGGAGGAAACGAAAUA	CM007748.1	-1	15691636	15691657	GACUUAAGGUGAGAAUUGGAGGAAACGAAAUAGACUGAAGUUGUUCAAUCAUCGGUGGUUGCUAUUUGAUUUUAAGUUGUUCAAUCAUCGGUCAUCUCUAUUUGGUUUUCUCCAAUAUCUCAUCUCCAGUUUUGACUCAGAUUCUGU
Citrus_maxima	UUUGGUUUUCUCCAAUAUCUCA	AGAAUUGGAGGAAAGGAAAUA	CM007748.1	-1	15620495	15620516	AACUUAAGGUGAGAAUUGGAGGAAAGGAAAUAGACUGAAGUUGUUCAAUCAUCAGUGGUUGCUAUUUGGUUUUAAGUUGUUCAAUUAUCGGUCGUCUCUAUUUGGUUUUCUCCAAUAUCUCAUCUUCAGUUUUGACUCAGAUUCUAU
Citrus_maxima	UUUGGUUUUCUCCAAUAUCUCA	AGAAUUGGAGGAAACGAAAUA	CM007748.1	-1	15003743	15003764	GUUUAUACAUCUGAAACUUUUGUGAUAAAUAGUUGCAACCGGAGGUGAGAAUUGGAGGAAACGAAAUAGACUGAAGUUGUUCAAUCAUCGGUGGUCUCUAUUUGGUUUUCUCCAAUAUCUCAUCUACAGUUUUGACUCGGAUUCUGU
Citrus_maxima	UUUGGUUUUCUCCAAUAUCUCA	AGAAUUGGAGGAAAGGAAAUA	CM007748.1	-1	15076484	15076505	AACUUAAGGUGAGAAUUGGAGGAAAGGAAAUAGACUGAAGUUGUUCAAUCAUCAGUGGUUGCUAUUUGGUUUUAAGUUGUUCAAUUAUCGGUCGUCUCUAUUUGGUUUUCUCCAAUAUCUCAUCUUCAGUUUUGACUCAGAUUCUAU
Citrus_maxima	UUUGGUUUUCUCCAAUAUCUCA	AGAAUUGGAGGAAACGAAAUA	CM007748.1	-1	15549769	15549790	AACUUAAGGUGAGAAUUGGAGGAAACGAAAUAGACUGAAGUUGUUCAAUCAUCGGUGGUUGCUAUUUGAUUUUAAGUUGUUCAAUCAUCGGUCGUCUCUAUUUGGUUUUCUCCAAUAUCUCAUCUCCAGUUUUGACUCAGAUUCUGU
Citrus_maxima	UUUAGUUUCCUCCAAUAUCUUA	AGAAUUGGAUGGAACUAAACA	CM007756.1	-1	13103230	13103251	CCUCCUCUCCAUUUGCAUUUCUUUAUUAGUUGUAUGUAAGAAUUGGAUGGAACUAAACAGAUUAACUAGUAAAUAGUAAGAUCGAAAUAUUCUUUUUCUGUUUAGUUUCCUCCAAUAUCUUAUCUCCAACUUCUAAACUAUACAACG
Citrus_maxima	UUUAGUUUCCUCUAAUAUCUUA	AGAAUUAGAGGCGGCUAAACA	CM007756.1	-1	13103474	13103495	UAACCUUGAAACACGAGUUCUGUAUGGAAUUAUUAAUUUAUAAGUUGUAUGUAAGAAUUAGAGGCGGCUAAACAAGUUAGUAGAAUGAAAUUACAUUCUGUUUAGUUUCCUCUAAUAUCUUAUCUCCAACUUCUAAACUACAACACA
Citrus_medica	UUUAAUUUCCUCCAAUAUUUUA	AAAAUUGGAGGGAAUUAAACA	MKYO01030434.1	1	75994	76015	GAUUUGGCCAUCUUUUGGAAUUUGUUUAAAUUUUUUCAGUAGGAAGCUGUAUGUGAAAAUUGGAGGGAAUUAAACAAAUUAAAAUUCAUUUUUGUUUCUGUUUAAUUUCCUCCAAUAUUUUACGUCCACCUUUUGCUUGUUUAUACA
Citrus_medica	UUUGGUUUUCUCCAAUAUCUCA	AGAAUUGGAGGAAACGAAAUA	MKYO01030434.1	1	75856	75877	GUUUAUACAUCUGAAACUUUUGUGAUAAAUAGUUGCAACCGGAGGUGAGAAUUGGAGGAAACGAAAUAGACUGAAGUUGUUCAAUCAUCGGUGGUCUCUAUUUGGUUUUCUCCAAUAUCUCAUCUACAGUUUUGACUCAGAUUCUGU
Citrus_medica	UUUGGUUUUCUCUAAUAUCUCA	AGAAUUAGAGGAAACUAAAUA	MKYO01028044.1	1	103986	104007	AACUUAAGGUGAGAAUUAGAGGAAACUAAAUAGACUGAAGUUUUUCAAUCAUCGGUGGUUGCUAUUUGGUUUUAAGUUGUUCAAUCAUCGGUCGUCUUUAUUUGGUUUUCUCUAAUAUCUCAUCUCCAUUUUUUACUCAGAUUCAGU
Citrus_medica	UUUAAUUUUCUCCAACAUCUCA	AGAGUUGGAUGAGAUUAACCC	MKYO01005006.1	-1	400208	400229	CAACAAUGUAAAAACAGCAUGGUUCAAAAGAAAAUGUGUAUAGAACCAUAUGUGAGAGUUGGAUGAGAUUAACCCCAUUUGCAUUACUUGAUUCAACGGAUUUAAUUUUCUCCAACAUCUCAAUUAUGGUUAUCAGGGGAGUAAUUU
Citrus_medica	UUUAGUUUCCUCCAAUAUCUUA	AGAAUUGGAUGGAACUAAACA	MKYO01003673.1	-1	202518	202539	CCUCCUCUCCAUUUGCAUUUCUUUAUUAGUUGUAUGUAAGAAUUGGAUGGAACUAAACAGAUUAACUACUAAAUAGUAAGAUCGAAACAUUCUUUUUCUGUUUAGUUUCCUCCAAUAUCUUAUCUCCAACUUCUAAACCAUACAACG
Citrus_medica	UUUAGUUUCCUCUAAUAUCUUA	AGAAUUAGAGGCGGCUAAACA	MKYO01003673.1	-1	202761	202782	UAACCUUGAAACACGAGUUCUGUAUGGAAUUAUUAAUUUAUAAGUUGUAUGUAAGAAUUAGAGGCGGCUAAACAAGUUAGUAGAAUGAAAUUACAUUCUGUUUAGUUUCCUCUAAUAUCUUAUCUCCAACUUCAAUACUACAACAAU
Citrus_medica	UUUAGUUUCCUCCAAUAUCCUA	AGAAUUGGAUGGAACUAAACA	MKYO01024454.1	-1	726915	726936	AUGUUUCAACCACUUCCUCCCCUUGAUUUGCAUUUCUAAGUUGUAUGUAAGAAUUGGAUGGAACUAAACAGAUUAGUAAGAUCAAAAUAUUCAGUUGCUGUUUAGUUUCCUCCAAUAUCCUAUCUCCAGCUUCUAAACUAUAUAAAA
Citrus_medica	UUUAAUUUCCUCCAAUAUUUCA	AAAAUUGGAGGGAAUUAAACA	MKYO01028188.1	-1	36038	36059	AUUGUUUCGGGUAUCUUGUUUUCAAGUCUGUUACUGUGAAUGCUGUAUGUGAAAAUUGGAGGGAAUUAAACAACCACAUUAACAUACUUUCUAGUUAUUGUUUAAUUUCCUCCAAUAUUUCAUGUCCACCCUUCACUCGUUUAUACA
Citrus_medica	UUUAAUUUUCUCCAAUAUUUCA	AAAAUUGGAGGAAAUUAAACA	MKYO01030177.1	-1	410167	410188	UUGAGGAGGGUGAGAUGAGAUGAGAUGAGAUGGGAUGGGAUCAAGCAAAUGCAGACGUGAAAAUUGGAGGAAAUUAAACAAAUAAUUCUUUUUUUGUUUGUUUAAUUUUCUCCAAUAUUUCAUAUCUGGGCUUACUUAAUAAUUUGU
Citrus_medica	AUUAGUUUCCUCUAAUCUCUCA	AGAAUUGGAGGAAACUAAAGA	MKYO01030177.1	-1	410314	410335	GUACGCUUUGCAUCUCUUUUCAUUUUUAUUUAUUUUUCAGCUCUGAGAAUUGGAGGAAACUAAAGAGAUUAAAAUAUUGUUUGUAUUGCCUUGACCUUAAAUUAGUUUCCUCUAAUCUCUCAUCUCCGACUUUUUCUUAAAAUUUUA
Citrus_sinensis	UUUAGUUUCCUCCAACAUCUUA	AGAAUUGGAGGAACCUAAAUA	CM001702.1	1	4026858	4026879	AAAAGUUAUUUGUUAAGUAUGAAUUGAGUACAAGUUUUCCAUUUUCAACGUCGAAUGUAAGAAUUGGAGGAACCUAAAUAGAUUAGACAAGUGCACUCCAUUUAGUUUCCUCCAACAUCUUAUCCCGGGCUUAUAAAUUCAAAUGCA
Citrus_sinensis	UUUAAUUUCCUCCAAUAUUUUA	AAAAUUGGAGGGAAUUAAACA	CM001701.1	1	15255306	15255327	AGAUUUGGCCAUCUUUUAGAAUUUGUUAAAUUUUUUCAGUAGGAAGCUGUAUGUGAAAAUUGGAGGGAAUUAAACAAAUUAAAAUUCAUUUUUGUUUCUGUUUAAUUUCCUCCAAUAUUUUACGUCCACCUUUUGCUUGUUUAUACA
Citrus_sinensis	UUUGGUUUUCUCCAAUAUCUCA	AGAAUUGGAGGAAACGAAAUA	CM001701.1	1	15255168	15255189	GUUUAUACAUCUGAAACUUUUGUGAUAAAUAGUUGCAACCGGAGGUGAGAAUUGGAGGAAACGAAAUAGACUGAAGUUGUUCAAUCAUCGGUGGUCUCUAUUUGGUUUUCUCCAAUAUCUCAUCUACAGUUUUGACUCGGAUUCUGU
Citrus_sinensis	UUUGGUUUUCUCCAAUAUCUCA	AGAAUUGGAGGAAAGGAAAUA	CM001701.1	1	15185720	15185741	AACUUAAGGUGAGAAUUGGAGGAAAGGAAAUAGACUGAAGUUGUUCAAUCAUCAGUGGUUGCUAUUUGGUUUUAAGUUGUUCAAUCAUCGGUCGUCUCUAUUUGGUUUUCUCCAAUAUCUCAUCUUCAGUUUUGACUCAGAUUCUAU
Citrus_sinensis	UUUGGUUUUCUCCAAUAUCUCA	AGAAUUGGAGGAAACGAAAUA	CM001701.1	1	15048337	15048358	AACUUAAGGUGAGAAUUGGAGGAAACGAAAUAGACUGAAGUUGUUCAAUCAUCGGUGGUUGCUAUAUGAUUUUAAGUUGUUCAAUCAUCGGUCGUCUCUAUUUGGUUUUCUCCAAUAUCUCAUCUCCAGUUUUGACUCAGAUUCUGU
Citrus_sinensis	UUUAAUUUUCUCCAAUAUUUCA	AAAAUUGGAGGAAAUUAAACA	CM001707.1	1	5296617	5296638	AGAGAUUGAGGGUGAGAUGAGAUGAGAUGGGAUGGGGUCAAGCAAAUGCAGACGUGAAAAUUGGAGGAAAUUAAACAAAUAAUUCUUUUUUUUUUGUUUGUUUAAUUUUCUCCAAUAUUUCAUAUCUGGGCUUACUUAAUAAUUUGU
Citrus_sinensis	AUUAGUUUCCUCUAAUCUCUCA	AGAAUUGGAGGAAACUAAAGA	CM001707.1	1	5296472	5296493	GUGUACGCUUUGCAUCUCUUUUCAUUUUUAUUUAUUUUUCAGCUCUGAGAAUUGGAGGAAACUAAAGAGAUUAAUAUUGUUUGUAUUGCCUUGACCUUAAAUUAGUUUCCUCUAAUCUCUCAUCUUCGACUUUUACUUAAAAUUUUA
Citrus_sinensis	UUUAAUUUCCUCCAAUAUUUCA	AAAAUUGGAGGGAAUUAAACA	CM001701.1	-1	15342141	15342162	AUUGUUUCGGGUAUCUUGUUUUCAACUCUGUCACUGUGAAUGCUGUAUGUGAAAAUUGGAGGGAAUUAAACAAACACAUUAACAUACUUUCUUGUUAUUGUUUAAUUUCCUCCAAUAUUUCAUGUCCACCCUUCACUUGUUUAUACA
Citrus_sinensis	UUUAAUUUCCUCCAAUAUUUCA	AAAAUUGGAGGGAAUUAAACA	CM001701.1	-1	15318125	15318146	AUUGUUUCGGGUAUCUUGUUUUCAAGUCUGUCACUGUGAAUGCUGUAUGUGAAAAUUGGAGGGAAUUAAACAAACACAUUAACAUACUUUCUAGUUAUUGUUUAAUUUCCUCCAAUAUUUCAUGUCCACCCUUCACUCGUUUAUACA
Citrus_sinensis	UUUAGUUUCCUCCAAUAUCUUA	AGAAUUGGAUGGAACUAAACA	CM001706.1	-1	20307229	20307250	AUGUUUCAACCACCUCCUCCCCUUCAUUUGCAUUUCUAAGUUGUAUGUAAGAAUUGGAUGGAACUAAACAGAUUAGUAAGAUCAAAAUAUUCAGUUGCUGUUUAGUUUCCUCCAAUAUCUUAUCUCCAGCUUCUAAACUAUAUAUAU
Citrus_sinensis	UUUAGUUUCCUCCAAUAUCUUA	AGAAUUGGAUGGAACUAAACA	JH999163.1	-1	326507	326528	CCUCCUCUCCAUUUGCAUUUCUUUAUUAGUUGUAUGUAAGAAUUGGAUGGAACUAAACAGAUUAACUACUAAAUAGUAAGAUCGAAAUAUUCUUUUUCUGUUUAGUUUCCUCCAAUAUCUUAUCUCCAACUUCUAAACUAUACAACG
Citrus_sinensis	UUUAGUUUCCUCUAAUAUCUUA	AGAAUUAGAGGCGGCUAAACA	JH999163.1	-1	326750	326771	UAACCUUGAAACGCGAGUUCUGUAUGGAAUUAUUAAUUUAUAAGUUGUACGUAAGAAUUAGAGGCGGCUAAACAAAUUAGUAGAAUGAAAUUACAUUCUGUUUAGUUUCCUCUAAUAUCUUAUCUGCAACUUCUAAACUACAACACA
Citrus_sinensis	UUUGGUUUUCUCCAAUAUCUCA	AGAAUUGGAGGAAACGAAAUA	JH999129.1	-1	15877	15898	AACUUAAGGUGAGAAUUGGAGGAAACGAAAUAGACUGAAGUUGUUCAAUCAUCGGUGGUUGCUAUUUGAUUUUAAGUUGUUCAAUCAUCGGUCAUCUCUAUUUGGUUUUCUCCAAUAUCUCAUCUCCAGUUUUGACUCAGAUUCUGU
Citrus_sinensis	UUUGUUUUUCUCCAAUAUCUCA	AGAAUUGGAGGAAACGAAAUA	JH999245.1	-1	91949	91970	CACAAUGGUAACGAAAUUUUUUUGAUAAAUAGUUGCAACUUAAGGUGAGAAUUGGAGGAAACGAAAUAGACUGAAGUUGUUCAAUGAUCGGUCGUCUCUAUUUGUUUUUCUCCAAUAUCUCAUCUCCAGUUUUGACUCAGAUUCUGU
Citrus_x	UUUAGUUUCCUCCAACAUCUUG	AGAAUUGGAGGAACCUAAAUA	AZHM01015271.1	1	6297	6318	UCCCAAGCCUUGUGUGAAAGAAUAUAGCAAUUGAAAGGGGAAAAGUGAGAGCUGAAGGUAGCCUAUUCAAUAAUAUCCACUUGUCAUUUGAUUCAGUUUCCUCCAGCAUCUCAUUCACUGAUUUCUUUAAUCCAGUUAAAACCACCUUUUAAAAGUUAUUUGUUAAGUAUGAAUUGAGUACAGGUUUUCCAUUUUCAACGUCGAAUGUAAGAAUUGGAGGAACCUAAAUAGAUUAGACAAGUGCACUCUAUUUAGUUUCCUCCAACAUCUUGUCUCGGGCUUAUAAAUUCAAAUGCA
Citrus_x	UUUAAUUUCCUCCAAUAUUUUA	AAAAUUGGAGGGAAUUAAACA	AZHM01007197.1	1	272	293	GAUUUGGCCAUCUUUUGGAAUUUGUUUAAAUUUUUUCAGUAGGAAGCUGCAUGUGAAAAUUGGAGGGAAUUAAACAAAUUAAAAUUCAUUUUUGUUUCUGUUUAAUUUCCUCCAAUAUUUUACGUCCACCUUUUGCUUGUUUAUUCA
Citrus_x	UUUGGUUUUCUCCAAUAUCUCA	AGAAUUGGAGGAAAGGAAAUA	AZHM01007147.1	1	419	440	AACUUAAGGUGAGAAUUGGAGGAAAGGAAAUAGACUGAAGUUGUUCAAUCAUCAGUGGUUGCUAUUUGGUUUUAAGUUGUUCAAUCAUCGGUCGUCUCUAUUUGGUUUUCUCCAAUAUCUCAUCUUCAGUUUUGACUCAGAUUCUAU
Citrus_x	UUUGGUUUUCUCCAAUAUCUCA	AGAAUUGGAGGAAACGAAAUA	AZHM01007197.1	1	134	155	GUUUAUUCAUCUGAAACUUUUGUGAUAAAUAGUUGCAACCGGAGGUGAGAAUUGGAGGAAACGAAAUAGACUGAAGUUGUUCAAUCAUCGGUGGUCUCUAUUUGGUUUUCUCCAAUAUCUCAUCUACAGUUUUGACUCAGAUUCUGU
Citrus_x	UUUAAUUUUCUCCAACAUCUCA	AGAGUUGGAUGAGAUUAACCC	AZHM01076249.1	1	252	273	CAACAAUGUAAAAACAGCAUGGUUCAAAAGAAAAUGUGUAUAGAACCAUAUGUGAGAGUUGGAUGAGAUUAACCCCAUUUGCAUUACUUGAUUCAACGGGUUUAAUUUUCUCCAACAUCUCAAUUAUGGUUAUCACGGGAGUAAAUU
Citrus_x	UUUAAUUUUCUCCAAUAUUUCA	AAAAUUGGAGGAAAUUAAACA	AZHM01077831.1	1	84	105	AGAGAUUGAGGGUGAGAUGAGAUGAGAUGGGAUGGGGUCAAGCAAAUGCAGACGUGAAAAUUGGAGGAAAUUAAACAAAUAAUUCUUUUUUUUUUGUUUGUUUAAUUUUCUCCAAUAUUUCAUAUCUGGGCUUACUUAAUAAUUUGU
Citrus_x	UUUAAUUUUCUCCAAUAUUUCA	CAAAUUGGAGGAAAUUAAACA	AZHM01077828.1	1	1978	1999	GUCCGGUCCCGGGUUGCACCAAACCCGGGGUUUUGCCAAGCCUGUCGGGAAGAGAGUUGAGGGUGAGAUGAGAUGGGAUGGGAUCAAGCAAAUGCAGACGUGCAAAUUGGAGGAAAUUAAACAAAUAAUUCUUCUUCUUCUUUUUUUUGGUUUAAUUUUCUCCAAUAUUUCAUAUAUGGGCUUGCUUAAUAAUUUGU
Citrus_x	CUUAGUUUCCUCUAAUCUCUCA	AGAAUUGGAGGAAACUAAUGA	AZHM01077828.1	1	1833	1854	GUGUACGCUUUUGCAUCUCUUUUCAUUUGUAUUUAUUUUUCAGCUCUGAGAAUUGGAGGAAACUAAUGAGAUUAAUAUUGUUUGUAUUGCCUUGAGUGACCUUAGUUUCCUCUAAUCUCUCAUCUUCGACUUUUACUUAAAAUUUUA
Citrus_x	UUUAGUUUCCUCCAAUAUCUUA	AGAAUUGGAUGGAACUAAACA	AZHM01075056.1	-1	3958	3979	AUGUUUCAACCACCUCCUCUCCUUCAUUUGCAUUUCUAAGUUGUAUGUAAGAAUUGGAUGGAACUAAACAGACUAGUAAGAUCAAAAUAUUCAGUUGCUGUUUAGUUUCCUCCAAUAUCUUAUCUCCAGCUUCUAAACUACAUAUAA
Citrus_x	UUUAGUUUCCUCCAAUAUCUUA	AGAAUUGGAUGGAACUAAACA	AZHM01130309.1	-1	215	236	CCUCCCCUUCAUUUGCAUUUCUUUAUUAGUUGUAUGUAAGAAUUGGAUGGAACUAAACAGAUUAAUUAGUAAAUAGUAAGAUCGAAAUAUUCCUUUUCUGUUUAGUUUCCUCCAAUAUCUUAUCUCCAACUUCUACACCAUACAACG
Citrus_x	UUUAAUUUCCUCCAAUAUCUUA	AGAAUUGGAGGGAAUUAAUCA	AZHM01134191.1	-1	1579	1600	AGACAUUUAGGCUGAGAAAGAGAAGUUAUUGUGAAUGUUGCAUGUAAGAAUUGGAGGGAAUUAAUCAGAUUAGUAUUUUUUUUUUCCAUAAUUGUUUCUGUUUAAUUUCCUCCAAUAUCUUAUGUCCACCCUUUACUUGUAUGCGUA
Citrus_x	UUUAGUUUCCUCUAAUAUCUUA	AGAAUUAGAGGCGGCUAAACA	AZHM01130309.1	-1	458	479	UAACCUUGAAACGCGAGUUCUGUAUGGAAUUAUUAAUUUAUAAGUUGUACGUAAGAAUUAGAGGCGGCUAAACAAGUUAGUAGAAUCAAAUUACAUUCUGUUUAGUUUCCUCUAAUAUCUUAUCUCCAACUUCUAAACUACAACACA
Citrus_x	UUUGGUUUUCUCCAAUAUUUCA	AGAAUUGGAGGAAACAAAAUA	AZHM01134191.1	-1	1730	1751	CAAACUUUUGGGCUAAAUGGGUGCAACCUAAGGUGAGAAUUGGAGGAAACAAAAUAGAGUGGCAAAAAUUUUUUUUUUUUCAUUUUUCCAAUGCUUUCUAUUUGGUUUUCUCCAAUAUUUCAUCUCCAGUCAUCAUCUACAUUGAAA
Litchi_chinensis	UUUGGUUUCCUCCUGUAUCUUA	AGAACUGGAAAAAUCCAAAUA	scaffold1102	1	70921	70942	CUAAAUUAAUAGAGAGAUUUUAGAAAUAUUUGAGCAUUUGAGAGUUGUAUGUAAGAACUGGAAAAAUCCAAAUAGAUUAUUUUGUUAUUAAUGUAUUCUGUUUGGUUUCCUCCUGUAUCUUAUCUCCAACUUCUAAACUACAAAAAU
Litchi_chinensis	UUCAGUUUCCUCCAACAUCUCA	AGAGUUGAAGGAAGCUGAAGC	scaffold3177	1	95718	95739	UUGAGCUACAGAGUGUGUUGGUAUACAGUGAAUUAAAGAGGAAGUUGUAAGUGAGAGUUGAAGGAAGCUGAAGCAUUAUGCAAGAUUCGUUCACUUAUGGUUCAGUUUCCUCCAACAUCUCAUCUACGAUCUUCUUUAUUGUAAGAU
Litchi_chinensis	UUUAGUUUCCUCCAAUAUCUUA	AGAAUUGGAGGAAGCUAAACA	scaffold3177	1	95395	95416	GCCGGUUCAAAAAUUCUAAGAUGAUGUUUAAGCUCAUUUGAAAAUCGUAUGUAAGAAUUGGAGGAAGCUAAACAAACAGUCUAUUUUAAGAGUUUUCUUGUUUAGUUUCCUCCAAUAUCUUAUGUCCGAAUUCUAAUUUUCAAUCGA
Litchi_chinensis	UUUAAUUUCCUCCAAUAUCUUA	AGAAUUGGAGGAAGUUAAAUA	scaffold3177	1	95551	95572	AAUUAUCAAUCAAAUAUUCUUUCUUCAUACUUAGUUUAUUUGAAAAUCGUAUGUAAGAAUUGGAGGAAGUUAAAUAGACGAGCAUUCUACAUGUAUUCUGUUUAAUUUCCUCCAAUAUCUUACCUACGAUUUCUAAAGUUUGAUGGA
Litchi_chinensis	UUUGGUUUCCUCCUGUAUCUUA	AGAACUGGAAAAAUCCAAAUA	scaffold338	-1	1225623	1225644	CUAAAUUAAUAGAGAGAUUUUAGAAAUAUUUGAGCAUUUGAGAGUUGUAUGUAAGAACUGGAAAAAUCCAAAUAGAUUAUUUUGUUAUUAAUGUAUUCUGUUUGGUUUCCUCCUGUAUCUUAUCUCCAACUUCUAAACUACAAAAAU
Litchi_chinensis	UUUGGUUUUCUCCAAUAUCUCA	AGAGUUGGGGGAAAUCAAAUA	scaffold1630	-1	1058769	1058790	CUCUAAUUCUUAAUUGCAAUUUAUUGAGCAAUAGAGAGGGAGCAGUCUGAUGUGAGAGUUGGGGGAAAUCAAAUAAAUUGAUACAACCUAAUUGUUUUUAUUUGGUUUUCUCCAAUAUCUCAUCUUUGACUUCUACUUAAGAAAAAA
Litchi_chinensis	UUUGGUUUCCUCCAAUAUUUCA	AAAAUUGGAGGUAACUAAAGA	scaffold1630	-1	1058416	1058437	GUUAAAAGUUGUGGAGACAAAUAUGUAGUAGAUGCUUUUAAUACAGUUGCUGGUUGUGAAAAUUGGAGGUAACUAAAGACAUUUGGCUUUUUCAUUUCUGUUUGGUUUCCUCCAAUAUUUCAUAUCUAACCAUACUCCUUAUACAGA
Litchi_chinensis	UUCAGUUUCCUCCAACAUCUCA	AGAGUUGAAGGAAGCUGAAGC	scaffold598	-1	266629	266650	UUGAGCUACAGAGUGUGUUGGUAUACAGUGAAUUAAAGAGGAAGUUGUAAGUGAGAGUUGAAGGAAGCUGAAGCAUUAUGCAAGAUUCGUUCACUUAUGGUUCAGUUUCCUCCAACAUCUCAUCUACGAUCUUCUUUGCUGUAAGAU
Litchi_chinensis	UUUAGUUUCCUCCAAUAUCUUA	AGAAUUGGAGGAAGCUAAACA	scaffold598	-1	266952	266973	GCCGGUUCAAAAUAUCUAAGAUGAUGUUUAAGCUCAUUUGAAAAUCGUAUGUAAGAAUUGGAGGAAGCUAAACAAACAGCCUAUUUUAAGAGUUUUCUUGUUUAGUUUCCUCCAAUAUCUUAUGUCCGAAUUCUAAUUUUCAAUCGA
Litchi_chinensis	UUUAAUUUCCUCCAAUAUCUUA	AGAAUUGGAGGAAGUUAAAUA	scaffold598	-1	266796	266817	AAUUAUCAAUCAAAUAUUCUUUCUUCAUACUUAGUUUAUUUGAAAAUCGUAUGUAAGAAUUGGAGGAAGUUAAAUAGACGAGCAUUCUACAUGGAUUCUGUUUAAUUUCCUCCAAUAUCUUACCUACGAUUUCUAAAGUUUGAUGGA
Litchi_chinensis	UUUAGUUUCCUCCAAUAUUUCA	AAAAUCGGAGGUAACUAAACA	scaffold1737	-1	847106	847127	UUUAAAAGUUGUGGAGACAAAUAUGUAGUAGAUGCUUUUAAUACAGUUGCUGGUUGUGAAAAUCGGAGGUAACUAAACACAUUUGGCUUCUUCAUUUCUGUUUAGUUUCCUCCAAUAUUUCAUAUCUAACCAUACUCCUUAUAUAGA
Litchi_chinensis	UUUGGUUUUCUCCAAUAUCUCA	AGAGUUGGGGGAAAUCAAAUA	scaffold1737	-1	847460	847481	CUCUAAUUCUUAAUUGCAAUUUAUUGAGCAAUAGAGAGGGAGCAGUCUGAUGUGAGAGUUGGGGGAAAUCAAAUAAAUUGAUACAACCUAAUUGUUUUUAUUUGGUUUUCUCCAAUAUCUCAUCUUUGACUUCUACUUAAGAAAAAA
Dimocarpus_longan	UUCAGUUUCCUCCAACAUCUCA	AGAGUUGAAGGAAGCUGAAGC	scaffold21	1	946794	946815	UUGAGCUACAGAGUAUGUUGGUAUACAGUGAAUUAAAAAGGAAGUUGUAAGUGAGAGUUGAAGGAAGCUGAAGCAUUAUGCAAGAUUCAUUCACUUAUGGUUCAGUUUCCUCCAACAUCUCAUCUACGAUCUUCUUUAUUGUAAGAU
Dimocarpus_longan	UUUAGUUUCCUCCAAUAUCUUA	AGAAUUGGAGGAAGCUAAACA	scaffold21	1	946484	946505	AAGAUUUCAAAAAUUCUAAGAUGACCUUCAAGCUCAUUUGAAAAUCGUAUGUAAGAAUUGGAGGAAGCUAAACAAACAGCCCAUUUUAAGAGUUUUUUUGUUUAGUUUCCUCCAAUAUCUUAUGUCCGAAUUCUAAUUUUCAAUCGA
Dimocarpus_longan	UUUAAUUUCCUCCAAUAUCUUA	AGAAUUGGAGGAAGUUAAAUA	scaffold21	1	946629	946650	AAUUAUCAAUCAAAUAUUCUUUCUUCAUACUUAGUUUAUUUGAAAAUCGUAUGUAAGAAUUGGAGGAAGUUAAAUAGACAAGCAUUCUACAUGUAUUCUGUUUAAUUUCCUCCAAUAUCUUAUCUACGAUUUCUAAAGUUCCAUGAA
Dimocarpus_longan	UUUGGUUUCCUCCAAUAUCUUA	AGAAUUGGAGGACUCCAAAUA	scaffold76	1	54708	54729	CUAAAUUAAUUGAGAGAUUUUAGAAAUAUUUGAGCAUUUGAGAGUUAUAUGUAAGAAUUGGAGGACUCCAAAUAGACUGUUAUCUUAUUAAUGUAUUCUGUUUGGUUUCCUCCAAUAUCUUAUCUCCAACUUCCAAACUACAAAAAU
Dimocarpus_longan	UUUAAUUUUCCCCAAUUUCUUU	AGAUUUGGGUUGAUUUAGACG	scaffold611	1	47735	47756	GAAAUUUUUUAUUGAAUGUAUAAAAGAUUUGGGUUGAUUUAGACGAAUGAAAUUUGGAUUUUUGGAUUUUUUUUAAUAAUUAUAUAUUUUUUAUUAGUUUUUUAUUUUUAAUUUUAUUUUGAUUAAAAAUUUAUUUAUUUAUUUUUUAAUUUUAAUUUUCCCCAAUUUCUUUUUUAAAAAAUGUGAGAGUUUUUUUU
Dimocarpus_longan	UUUAGUUUCCUCCAAUAUUUCA	AAAAUUGGAGGUAACUAGAAA	scaffold6	-1	1847118	1847139	GUUAAAAGUUGUGGAGAGAUAGAUGUAGUAGAUGCUUUUAAUACAGUUGCUGGUUGUGAAAAUUGGAGGUAACUAGAAACAUUUGGCUUCUUCAUUUCUGUUUAGUUUCCUCCAAUAUUUCACAUCUAGCCAUACACUGUAUAUAAA
Dimocarpus_longan	UUUGGUUUCCUCCAAUGUCUCA	AGAAUUGGAGGAAACUAAAUU	scaffold6	-1	1847569	1847590	ACUUCUACUUAAGAUAAAAAAUUUGGAAGACUAAGAGAGAAUCUACCAUGCUGGAGAUGAGAAUUGGAGGAAACUAAAUUUAUUGGCAUUAAUUUUUCUGUUUGGUUUCCUCCAAUGUCUCAUAUCUGUCGUACACUUAAUUGUACC
Dimocarpus_longan	UUUGGUUUUCUCCAAUAUCUCA	AGAGUUGGAGGAAAUCAAAUA	scaffold6	-1	1847441	1847462	CUUGGUUGUUUUCAUUUGGUCUAUCGAGCAAUGGAGAGGGAGCAGUCUGAUGUGAGAGUUGGAGGAAAUCAAAUAAAUUGAUACAACCUAAUUGUUUUUAUUUGGUUUUCUCCAAUAUCUCAUCUCUGACUUCUACUUAAGAUAAAA
Corchorus_capsularis	UUUAGUUUCCUCCAAUAUCUCA	AGAAUUGGAGGGAACUAAUUA	AWWV01008101.1	1	72279	72300	UUAGUUGCACUCAACUUUCUUUCCUGAUGAACUGUAAAUGCUGUAUGUGAGAAUUGGAGGGAACUAAUUAAGCUGUUAAUAAAAGCCAUAUAUAUGCUUAUUUAGUUUCCUCCAAUAUCUCAUAUCCAGUCUUGACAUGUUAGGUGG
Corchorus_capsularis	UUUAAUUUCCUCCAAUAUCUCA	AGAGUUGGAGGGAAUUAAACC	AWWV01012346.1	1	26528	26549	AAAAAAGAAAGAAAAAAAAGGCGGUGCAUUGAAUUGUAUGUGAGAGUUGGAGGGAAUUAAACCAAAGUAUUCCAUUAACAUUAUUAUGCCUCUAUUUUGGUUUAAUUUCCUCCAAUAUCUCACCUCCAAUUCUUGCUAAAAUAUUCA
Corchorus_capsularis	UUUAAUUUCCUCCAAUAUCUCA	AGAGUUGGAGGGAAUUAAACC	AWWV01012346.1	1	31025	31046	GAAGAAAAUAGAAAGAAAGAAAAAAAAAAAAGUGGUGCAUGUGAGAGUUGGAGGGAAUUAAACCAAAGUAUUCCAUUAAGGCAUUAUGCCUCUAUUUUGGUUUAAUUUCCUCCAAUAUCUCACCUCCAAUUCUUGCUAAAUGUUCAU
Corchorus_capsularis	UUUAAUUUCCUCCAAUAUCUUA	AGAAUUGGAGGAAAUUAAACC	AWWV01012346.1	1	30849	30870	CCUAAGCUCAAACUAAAUGAAAUUUAGUGAAUGUUUGUAUGUAAGAAUUGGAGGAAAUUAAACCCAAUGACUAAAACUAUUAAACAGCUUUAUCGUUGGGUUUAAUUUCCUCCAAUAUCUUACAUCCGGUAUUCAUUUCAAGCAUUU
Corchorus_capsularis	UUUAAUUUCCUCCAAUAUCUUA	AGAAUUGGAGGAAAUUAAACC	AWWV01012346.1	1	26351	26372	CCACAGUUCAAACACAAUGAAAUUUAGUGAAUUUUUGAAUAUAAGAAUUGGAGGAAAUUAAACCCAAUAGCAAAAAGUAUUCAACAGCUUUCUUGUUGGGUUUAAUUUCCUCCAAUAUCUUACAUCCGGUAUUCAUUUUAAGUGCUU
Corchorus_capsularis	UUUAAUUUCCUCCAAUAUCUCA	AGAGUUGGAGGGAAUUAAACC	AWWV01007847.1	-1	64222	64243	AAAGAAAAGAAAAGAAAAAGGUGGUGCAUUGAAUUGUAUGUGAGAGUUGGAGGGAAUUAAACCAAAGCAUCCAUUUAAAAUUAUUAUGCCUCUAUUUUGGUUUAAUUUCCUCCAAUAUCUCACCUCCAAUUCUUGCUAAAUGUUCAG
Corchorus_capsularis	UUUAAUUUCCUCCAAUAUCUUA	AGAAUUGGAGGAAAUUAAACC	AWWV01007847.1	-1	64381	64402	CCAAAGCUCAAACUCAAUGAAAUUUAGUGAAUCUUUGUAUGUAAGAAUUGGAGGAAAUUAAACCCAAUGCCAGAAACUAUUAAACAACUUUAUUGUUGGGUUUAAUUUCCUCCAAUAUCUUACCUCCAGUAUUCAUUUUAAGCAUUU
Corchorus_capsularis	UAUGGUUUUCUCCAAUAUCUCA	AGAAUUGGAGAAAACCAUACA	AWWV01008085.1	-1	938	959	CUUGUCAUGUUAGGUGGGCAAAAGAGAGUGAUGUUGUAUGUGAGAAUUGGAGAAAACCAUACAAAAAUUUAUGCCCAAACGUACGGCUCUUUGAAAAUUGUAUGGUUUUCUCCAAUAUCUCAUCUCCAACCUCUUCACUCAAGAAGA
Corchorus_olitorius	UUUAGUUUCCUCCAAUAUCUCA	AGAAUUGGAGGGAACUAAUUA	AWUE01018138.1	1	28886	28907	GUUGCACUCAUACUCUCUCUUUUGUGAUGUACUGUAAAUGCUGCAUGUGAGAAUUGGAGGGAACUAAUUAAGCUGUUAAUAAAAGCCAUUUAUAUGCUUAUUUAGUUUCCUCCAAUAUCUCAUAUCCAGUCUUGACAUGUUAGGUGG
Corchorus_olitorius	UAUGGUUUUCUCCAAUAUCUCA	AGAAUUGGAGAAAACCAUACA	AWUE01018138.1	1	28760	28781	CAGUCUUGACAUGUUAGGUGGGCAAAAGAGUGAUGUUGUAUGUGAGAAUUGGAGAAAACCAUACAAAAAUUUAUGCCCAAACGGCUCUUUGAUUUAAUUGUAUGGUUUUCUCCAAUAUCUCAUCUCCAACCUCUUCACUCAAGACAG
Corchorus_olitorius	UUUAAUUUCCUCCAAUAUCUCA	AGAGUUGGAGGGAACUAAACC	AWUE01014802.1	-1	9348	9369	CUUCAAAAAAAAAAAAAAGGUGGUGCAUUGAAUUGUAUGUGAGAGUUGGAGGGAACUAAACCAACGUAUUCCAUUUAACAUUAUUAUGCCUCUAUUUUGGUUUAAUUUCCUCCAAUAUCUCACCUCCAAUUCUUGCUAAAUGUUCAG
Corchorus_olitorius	UUUAAUUUCCUCCAAUAUCUUA	AGAAUUGGAGGAAAUUUAACC	AWUE01014802.1	-1	9524	9545	ACAUAAUCCAAAGUUCAAACUCAAUAAAAGUUAGUGAAUCGUAAGAAUUGGAGGAAAUUUAACCCAAUGCCAGAAACUAUUAAACAGCUUUAUUGUUGGGUUUAAUUUCCUCCAAUAUCUUACCUCCAGUAUUCAUUUCAAGCAUUU
Corchorus_olitorius	UUUAAUUUCCUCCAAUAUCUCA	AGAGUUGGAGGGAAUUAAACC	AWUE01016996.1	-1	3188	3209	GAAAAAGGUGGUGCAUUGAAUUGUAUGUGAGAGUUGGAGGGAAUUAAACCAAAGUAAUGAAGUAUCGCAUUGACAUUAUAAUUAUGCCUCUAUAUUUUGGUUUAAUUUCCUCCAAUAUCUCACCUCCAAUUCUUGCUAAAUGUUCAU
Corchorus_olitorius	UUUAAUUUCCUCCAAUAUCUUA	AGAAUUGGUGGAAAUUAAACC	AWUE01016996.1	-1	3364	3385	CUAGCAGCUCAAACUCAAUGAAUUUUAGUGAAUCUUGUAUGUAAGAAUUGGUGGAAAUUAAACCCAAUGACUAAAACUAUUAAACAGCUUUAUUUUUGGGUUUAAUUUCCUCCAAUAUCUUACAUCCGGUAUUCAUUUCAACCAUUU
Corchorus_olitorius	UUUAAUUUCCUCCAAUAUCUCA	AGAAUUGGAGGGAAUUAAACC	AWUE01016995.1	-1	85893	85914	AGAAAUAAAGAAAAAAAAAAGUGGUGCAUUGAAUUGUAUGUGAGAAUUGGAGGGAAUUAAACCAAAGUAUUCCAUUAACAUUAUUAUGCCUCUAUUUUGGUUUAAUUUCCUCCAAUAUCUCACCUCCAAUUCUUGCUAAAUGUUCAU
Gossypium_arboreum	UUUGUUUUCCUUUUAUAUGUCU	AGAAUACGAGGAAGAUAGUCU	CM002691.1	-1	102166530	102166551	UAGGAUUAAGGUGUGGAGAAACAGCAUGAGAGGUAGGAUAAGGAGAAUACGAGGAAGAUAGUCUAUACAUCAUAAUGGGUCUGGGCCAAAAAACUCUUUUGUAGGUGAAGACUUCAAUUUUGGGCCUAGAAAGUAAAUCAGCAAGGACAUUUUGUUUUCCUUUUAUAUGUCUGGAAUCAAACUUAAAUUGGGAAAAC
Gossypium_barbadense	UUUAUUUUCCUCUUUUAUUUCU	AGAGAAACAGCAAAAUAGAGC	KV858581.1	1	61535	61556	AAAAGGAAACAGUAGCAGAGAAACAGCAAAAUAGAGCAGCAUGAACAAUGAUUAAACAAUAGAAAAAUAGUGACUUGUAUUCUUGGUUAUAAAAGGCCCGAGACCCGAUUGUAAUUUUCUAUGGAGAUUUUUGAAUUCGAAACAUUAAUUGAAACAAAAGUAAAAAUUACUAAAAUGUGGUCCAUUCACUGUUUUUCUCUUUUAUUUUCCUCUUUUAUUUCUUACUUAUUUUUUAUCUAUUAUACUA
Gossypium_barbadense	UUUAUUUUCCUCUUUUAUUUCU	AGAGAAACAGCAAAAUAGAGC	KV858581.1	1	57815	57836	AAAAGGAAACAGUAGCAGAGAAACAGCAAAAUAGAGCAGCAUGAACAAUGAUUAAACAAUAGAAAAAUAGUGACUUGUAUUCUUGGUUAUAAAAGGCCCGAGACCCGAUUGUAAUUUUCUAUGGAGAUUUUUGAAUUCGAAACAUUAAUUGAAACAAAAGUAAAAAUUACUAAAAUGUGGUCCAUUCACUGUUUUUCUCUUUUAUUUUCCUCUUUUAUUUCUUACUUAUUUUUUAUCUAUUAUACUA
Gossypium_barbadense	UUUAAUUUCCUCCAAUAUCUUA	AGAAUUGGAGGGAAUUAAAUC	KV858805.1	1	201707	201728	CAAUUUCUGAAAUUUUAUUACUUGUAACGAGUUGUAUGUGAGAAUUGGAGGGAAUUAAAUCAAUUUUAUUCCAUUAACUUUUCUUUUCUUACAUAUUUGAUUUAAUUUCCUCCAAUAUCUUACCUCCAAUUCUUACUAAAUUUUAGU
Gossypium_barbadense	AUUAAUUUGCUCCAAUAUUUUU	AAAAUCAGAAUAAUUUAAUCU	KV860186.1	1	12942	12963	UUGAUAUAUUUAAAAAAAUCAGAAUAAUUUAAUCUAUGUUAGUUUUGAAAGUAUGCAACUAAAGACAAUUAAUCACAGUAUUAAUUUUUUUGUCAAUUUUACAUAAAUUUGACUGGUAUAAUAAUAAAUUUAAAUAAUCAUAAUUUAUACAUUCUAUCAAUUUGGUCAUGAUUUAAUAAACUUAGUAAAAUUGGUACAAUUUGACGAAAGAUAUUAAUGCCUUAAUUGCUCACUUUCAAAAUCGACAUGAAUUAAUUUGCUCCAAUAUUUUUUGAGAAAGAUUAAUUUGUUUAAUUU
Gossypium_hirsutum	UUUAAUUUCCUCCAAUAUCUUA	AGAAUUGGAGGGAAUUAAAUC	CM003273.1	1	34422120	34422141	CAAUUUCUGAAAUUUUAUUACUUGUAACGAGUUGUAUGUGAGAAUUGGAGGGAAUUAAAUCAAUUUUAUUCCAUUAACUUUUCUUUUCUUACAUAUUUGAUUUAAUUUCCUCCAAUAUCUUACCUCCAAUUCUUACUAAAUUUUAGU
Gossypium_raimondii	UUUAAUUUCCUCCAAUAUCUUA	AGAAUUGGAGGGAAUUAAAUC	CM001752.1	-1	27464626	27464647	CAAUUUCUGAAAUUUUAUUACUUGUAACGAGUUGUAUGUGAGAAUUGGAGGGAAUUAAAUCAAUUUUAUUCCAUUAACUUUUCUGUUCUUACAUAUUUGAUUUAAUUUCCUCCAAUAUCUUACCUCCAAUUCUUACUAAAUUUUAGU
Hibiscus_syriacus	UUUGUUUUCCUUUAAUACAUCA	GUGAUUGAGGGGAGUUAAGCU	MBGJ01001240.1	-1	150570	150591	UCUGAGGUGAUUGAGGGGAGUUAAGCUGUCUAUUGGUAGUAUAGAUCAUAUCUUCUUCUCUUUAGCUUAUCGUAUGGAUACCUUAUACAUCUAGUUGAUCUUUGUUUUCCUUUAAUACAUCAAGGCAUACUUGAGGGGCUCAUGCCA
Theobroma_cacao	UUUAAUUUUCUCCAAUAUCUUA	AGAAUUGGAGGAAAUUAAACC	LT594792.1	1	32613777	32613798	GGCAUACAGAAUCUAAGGACUUAAACUCAAGGAAAUUAGUGAAUAAGUUGUAUGUAAGAAUUGGAGGAAAUUAAACCCAACACUAACCAGCUUUAUUGGGUUUAAUUUUCUCCAAUAUCUUACCUACGGUAUUUACUUGACGCAGUU
Theobroma_cacao	UCUGUUUUCUUCAAAUAUCUCA	UGAAUUUCAAGAGAAAGGACC	LT594790.1	-1	549436	549457	CAGUAGCAACAUAUUCAGAUUUUGCUGAAGAUUGAGCUACUACAGAUUGUUUAUGUGAAUUUCAAGAGAAAGGACCAUUACCAAGUGUAAACAAAUAACCUGAUGUGCUCUUUGCAUCUUCACUACUUCCUGCAAAAUCAGAAUCAAUAUAUCCACAUAAUGCAAAGUCUGCUAUCUUGGUGUAAUGUAUCCCAUAAUAUUCUGUUUUCUUCAAAUAUCUCAUAAUUCUUUUGGCAGCAAUCAUAUG
Theobroma_cacao	UUUGUCUUCCUCCAAUCCUUUA	AAAAUUGAAGCUAGACAGAGA	LT594788.1	-1	23714318	23714339	UACUAGUGAGAGAAAGUGUUGAGAAAAGACUUCUCAGAGUUUUAAGGUGAAAGAGUGAAAGAGCACAAAAAGUUCUAUGAAAAAGUGCUCAAAAGCAUGAAAAUUGAAGCUAGACAGAGAGAGAGAGAGUUAUGGAAGCAUUAAGGGAGGCUUCCAUGGAAGAUGAAGAAACAUGAGAUGGGAGGAAAAAGAACAAGAAGCUACUUGAAAAAUGAGGAAUCUAUUGGAGAAAUGAGAUAUUUAUAGCCUAAGCUUAUCCAAACUUCACUUAAAUUAUGAAAAUGCCCUUAACAAGUUGGCUUUGUCUUCCUCCAAUCCUUUAUGCAAUCUUUUUGCUCUUUUGACAC
Theobroma_cacao	UUUGUCUUCCUCCAAUCCUUUA	AAAAUUGAAGCUAGACAGAGA	LT594792.1	-1	13075413	13075434	AGCAUGAAAAUUGAAGCUAGACAGAGAAAGUUAUGGAAGCUUUAAGGGAGGCUUCCAUGGAAGAUGAAGAAAUGUGAGAUGGAAGGAAGAAGAACAAGAAGUUGUUGGAAAAUAAGGAAGCUGCUGGAGAAAUGAGAUAUUUAUAGCCUAAGCUUAUCCAAACUUCACUUAAAUUAUUAAAAUGCCCUUAACAAGUUAGCUUUGUCUUCCUCCAAUCCUUUAUGCAAGCUUUUUACUCUUUUGACAC
Theobroma_cacao	UUUGUCUUCCUCCAAUCCUUUA	AAAAUUGAAGCUAGAUAGAGA	LT594796.1	-1	19931635	19931656	GCAUGAAAAUUGAAGCUAGAUAGAGAGAGCUAUGGAAUCUUUAAGGGAGGCUUCCAUGGAAGAUGAAGAAACGUGAGAUGGGAGGAAAAAGAACAAGAAGUUGCUGGAAAAAUGAGGAAGCUGCUGGAGAAAUGAGAUAUUUAUAGCCUAAGCUUAUCCAAACUUCACUUAAAUUACGAAAAUGCCCUUAACAAGUUGGCUUUGUCUUCCUCCAAUCCUUUAUGCAAUCUUUUACUCUUUUGACACU
Actinidia_chinensis	UUUUGUUUCCUCCAAUAUCUCA	AGAAUUGGAGGGAACUAAAUA	AONS01001412.1	1	227443	227464	CUCAUUUGCUCUCAUUUAACCACAUCAAUAGUGCAAUGCCGUAUGUGAGAAUUGGAGGGAACUAAAUAGAUUGGCAUUCUAAGCUAAUUUGUGCAUUCUAUUUUGUUUCCUCCAAUAUCUCAUGUCCGACGCUCACUCGUAUUGUUU
Actinidia_chinensis	UUUUGUUUCCUCCAAUAUCUCA	AGAAUUGGAAGGAACUAAACU	AONS01001412.1	1	227151	227172	CAUAUAUUCAAACAAAAAGCCUUAGAGAGAGGGGUGCAAUGUCGUAGUUGAGAAUUGGAAGGAACUAAACUGAAUAGCGCUAAUAGUUUGGUGCAUUCUGUUUUGUUUCCUCCAAUAUCUCAUCUCCGACUUUCACUUGUAUUACAU
Actinidia_chinensis	UUUAGUUUCCUCCAAUAUCUCA	AGAAUUGGAGGACGCUAAACA	AONS01017027.1	1	8410	8431	GAGAGAAUGAGGAUUGGAGAUCCAAGUUGUGUGAAGAGUUGUAUGUGAGAAUUGGAGGACGCUAAACAAAUUGGAUGCUAAAAACAUGCACACAUUCUUGUUUAGUUUCCUCCAAUAUCUCAUCUCCGACUUCUGAACGAAUCAAAU
Actinidia_chinensis	UUUAAUUUCCUCCAAUAUCUCA	AGAAUUGGAGGAAAUUACACC	AONS01016224.1	1	25110	25131	AUUUAGUAUCCUCGAUGACAUUCCGAGAUGGAUUGCAGGAUGGAGCUGUAUGUGAGAAUUGGAGGAAAUUACACCCAUUAGCAUAAUUCUGCAGAAUGGGUUUAAUUUCCUCCAAUAUCUCAUCUUCAGCUAUGGCACAAUUAGAGU
Actinidia_chinensis	UUUAACUUCCUCCAAUAUCUCA	AGAAUUGGAGGAGAUUAAUCC	AONS01001412.1	-1	203225	203246	GUUGAUUUAGCUUUCUUGUGCGGAUAAUUGAAGUUGUGUUUGAGCCGUACUUGAGAAUUGGAGGAGAUUAAUCCCAUCAAACCUAAUUCAGCGAAAUGGGUUUAACUUCCUCCAAUAUCUCAUCUCUGUCUUUGACAAAAUUGUUUC
Actinidia_chinensis	CUCAGUUUCCUCCAACAUCUCA	AGAGUUGCAGUAAACUGAACC	AONS01010416.1	-1	355	376	CUAGCUUGCACUUAGAUGGAAAACAAGGCAUAUAAGAAGAGGUCUUAAGUGAGAGUUGCAGUAAACUGAACCUAUACGAGGCACUAUUGUUUGUAAAUGGCUCAGUUUCCUCCAACAUCUCACCUACCACCUAUUUCGACUAAGAAU
Actinidia_chinensis	UUUGGUUUCCUCCAAUAUCUCA	AGAAUUGGAGGAAACCAAACA	AONS01010416.1	-1	485	506	CUAUUUCGACUAAGAAUUUCAAACAUAUUUUAGCAGGCUAGCACCAAGUGUUCUGAUAGUAGGUGAGAAUUGGAGGAAACCAAACAGACCUCUCAAUCUGUUUGGUUUCCUCCAAUAUCUCAUCUCCGAAUUUGAACUAUCCAGUUC
Vaccinium_macrocarpon	UUUGGUUUCCUCCAAUAUCUCA	AGAAUUGGAGGAUACCAAAUA	JOTO01195765.1	1	10057	10078	GCCCUUUUUUAAACUCAAUGUCAUGGCUGCAAUUGUUCGAAUCGUAGGUGAGAAUUGGAGGAUACCAAAUAGAUUGACAAGGUAUUCCCACUCAAAUUUGUUUGGUUUCCUCCAAUAUCUCAUCUCUGACUUCUAAACUUUAUCCAA
Vaccinium_macrocarpon	AUUAAUUCCCUCCAAUAUCUUA	AGAGUUGGAGGAAAUUAGUCC	JOTO01181283.1	-1	1466	1487	GGGAAGUUGAAUCGAAGGAGGAUGCAGGAUCAAGAAGGGCUUGAGCUGUAUGUGAGAGUUGGAGGAAAUUAGUCCCGUUAGCACAAUCCUAUCGAACAGGAUUAAUUCCCUCCAAUAUCUUAUCUCCGGCAGUGGCAAAAGUAUUAA
Vaccinium_macrocarpon	UUUAGUUUCCUCCAAUAUCUUA	AGGAUUGGAGGGUACUAAACA	JOTO01187643.1	-1	303	324	AUUUCUUUUCAACACAAUUUUUCAAGUUUUAUGUUGAGAGUCGUAUGUGAGGAUUGGAGGGUACUAAACAAAUUACUGCUAAAAUCAAGUACGCAAUUUGUUUAGUUUCCUCCAAUAUCUUACCUCCGACAUCUCAACUGAGGAAAG
Embelia_ribes	UUUAAUUUCCUCCAAUAUCUCA	AGAAUUGGAUGAAAUUAAAUU	MKEJ01007930.1	1	4214	4235	GGCUAGAAUUUUGACAUGAAAGGAAGGACUAGAAUUUGUUCGUAUUGUAUGAAAGAAUUGGAUGAAAUUAAAUUCAUUAGCUUUGUUUUUGUCAGAUGAGUUUAAUUUCCUCCAAUAUCUCACGUACGAUUACAAGCAAAAAAUAUU
Embelia_ribes	UUUAAUUUCCUCCAAUAUCUCA	AGAAUUGGAGGGAAUUAAUUU	MKEJ01007930.1	1	4538	4559	AAAGGCCAUUCAACAGAAUGUCAAGCCAAAUUAAGCUUGUUCCGGUUGUAUAUGAGAAUUGGAGGGAAUUAAUUUCAUCGGUGUGUCUUUGCCGAGUGAGUUUAAUUUCCUCCAAUAUCUCACAUCCAACUACGAGCACAACAUAUU
Embelia_ribes	UUUAAUUUCCUUCAAUAUCUCU	AGAAUUGGUGGGAAUUAAUUU	MKEJ01007930.1	1	3708	3729	AUCCAGAAUCUUGAGAUCUAAUGUAGGAUAAAAGUUUAUUCCACUUGCACGUGAGAAUUGGUGGGAAUUAAUUUCAUUGGCUUUUUUUUUGCUGGAUGAGUUUAAUUUCCUUCAAUAUCUCUUCUUCGACUAUGGAAACGAGUAUCC
Embelia_ribes	UUUAAUUUACUUCAAUAUCUCA	AGAAUUGGAGGAAAUUAAUUU	MKEJ01003334.1	1	2986	3007	AGGAUUGAAUUUUAACAGAAAAUGCAGAAUCAAGAUUGUGCGUGUUGUAUGCGAGAAUUGGAGGAAAUUAAUUUCAUUGGCUUUAUUUUUGCCGAAUGAGUUUAAUUUACUUCAAUAUCUCACAUCCAGCUAUAAGUAUGAAACAAG
Embelia_ribes	UUUAAUUUCCUCCAAUAUCUCA	AGAAUUGGAGGGAAUUAAUUU	MKEJ01035034.1	1	27658	27679	AAAGGCCAUUCAACAGAAUGUCAAGCCAAAUUAAGCUUGUUCCGGUUGUAUAUGAGAAUUGGAGGGAAUUAAUUUCAUCGGUGUGUCUUUGCCGAGUGAGUUUAAUUUCCUCCAAUAUCUCACAUCCAACUACGAGCACAACAUAUU
Embelia_ribes	UUUAAUUUCCUCCAAUAUCUUA	AGAAUUGGAGGAAAUUAAUUU	MKEJ01035034.1	1	27493	27514	AUUAGAAUCUUAAGAUGAAAUGUCGGACCAAUGUUUGUUCAAGCUGUAUGUGAGAAUUGGAGGAAAUUAAUUUCAUUGGCUUGUUUUUGCCAAAAAUGAAUUUAAUUUCCUCCAAUAUCUUAUGUCCAACUACAAACACGAGAAUAU
Embelia_ribes	UUUAAUUUCCUCAAAUAUCUCA	AGAAUUGGAGGAAAUUAAUUU	MKEJ01035034.1	1	27330	27351	UCAUCUAGAAUCUCGCAUUGAAAUGUUGCACCACAAUUUGUUCCAGAUGUAUGUGAGAAUUGGAGGAAAUUAAUUUCAUUGGCUGCUUGUGCCGAGCGAGUUUAAUUUCCUCAAAUAUCUCAUGUUCAACUACAAGCACAUCACACA
Embelia_ribes	UUUAAUUUACUUCAAUAUCUCA	AGAAUUGGAGGAAAUUAAUUU	MKEJ01088323.1	1	3196	3217	AGGAUUGAAUUUUAACAGAAAAUGCAGAAUCAAGAUUGUGCGUGUUGUAUGCGAGAAUUGGAGGAAAUUAAUUUCAUUGGCUUUAUUUUUGCCGAAUGAGUUUAAUUUACUUCAAUAUCUCACAUCCAGCUAUAAGUAUGAAACAAG
Embelia_ribes	UUUAAUUUCCUCCAAUAUCUCA	AGAAUUGGAGGGAAUUAAUUU	MKEJ01104490.1	1	916	937	AGUGUCUCUAGUUUCCCUAGAUGAAAUAUUGGACUUUGCUCUAGUUGAUCAUGAGAAUUGGAGGGAAUUAAUUUCAUUGACCUAAUUUUUGCCAAAUGAGUUUAAUUUCCUCCAAUAUCUCACGUCCGACUAUAAGCACAAAGUAUG
Embelia_ribes	UUUAAUUUCCUCCAAUAUCUCA	AGAAUUGGAUGAAAUUAAAUU	MKEJ01043453.1	-1	6065	6086	GGCUAGAAUUUUGACAUGAAAGGAAGGACUAGAAUUUGUUCGUAUUGUAUGAAAGAAUUGGAUGAAAUUAAAUUCAUUAGCUUUGUUUUUGUCAGAUGAGUUUAAUUUCCUCCAAUAUCUCACGUACGAUUACAAGCAAAAAAUAUU
Embelia_ribes	UUUAAUUUCCUUCAAUAUCUCU	AGAAUUGGUGGGAAUUAAUUU	MKEJ01043453.1	-1	6571	6592	AUCCAGAAUCUUGAGAUCUAAUGUAGGAUAAAAGUUUAUUCCACUUGCACGUGAGAAUUGGUGGGAAUUAAUUUCAUUGGCUUUUUUUUUGCUGGAUGAGUUUAAUUUCCUUCAAUAUCUCUUCUUCGACUAUGGAAACGAGUAUCC
Embelia_ribes	UUUAAUUUCCUCCAAUAUCUCA	AGAAUUGGAGGGAAUUAAUUU	MKEJ01092388.1	-1	6354	6375	AAAGGCCAUUCAACAGAAUGUCAAGCCAAAUUAAGCUUGUUCCGGUUGUAUAUGAGAAUUGGAGGGAAUUAAUUUCAUCGGUGUGUCUUUGCCGAGUGAGUUUAAUUUCCUCCAAUAUCUCACAUCCAACUACGAGCACAACAUAUU
Embelia_ribes	UUUAAUUUCCUCCAAUAUCUUA	AGAAUUGGAGGAAAUUAAUUU	MKEJ01092388.1	-1	6519	6540	AUUAGAAUCUUAAGAUGAAAUGUCGGACCAAUGUUUGUUCAAGCUGUAUGUGAGAAUUGGAGGAAAUUAAUUUCAUUUGCUUGUUUUUGCCAAAAAUGAAUUUAAUUUCCUCCAAUAUCUUAUGUCCAACUACAAACACGAGAAUAU
Embelia_ribes	UUUAAUUUACUUCAAUAUCUCA	AGAAUUGGAGGAAAUUAAUUU	MKEJ01089963.1	-1	6519	6540	AGGAUUGAAUUUUAACAGAAAAUGCAGAAUCAAGAUUGUGCGUGUUGUAUGCGAGAAUUGGAGGAAAUUAAUUUCAUUGGCUUUAUUUUUGCCGAAUGAGUUUAAUUUACUUCAAUAUCUCACAUCCAGCUAUAAGUAUGAAACAAG
Embelia_ribes	UUUAAUUUACUUCAAUAUCUCA	AGAAUUGGAGGAAAUUAAUUU	MKEJ01095167.1	-1	6519	6540	AGGAUUGAAUUUUAACAGAAAAUGCAGAAUCAAGAUUGUGCGUGUUGUAUGCGAGAAUUGGAGGAAAUUAAUUUCAUUGGCUUUAUUUUUGCCGAAUGAGUUUAAUUUACUUCAAUAUCUCACAUCCAGCUAUAAGUAUGAAACAAG
Primula_veris	UUUAAUUUCCUCUAAUAUCUCA	AGAAUUAGAGGAAAUCAAAUU	JTKG01000190.1	1	63631	63652	AACCAGUGCAAUAGAUUUGAUUUUUCAGCUUAAAGUUCGUCGACGUCAUAUGUGAGAAUUAGAGGAAAUCAAAUUCAUCGGCUUUGUUUCCGCUAAAUAGUUUAAUUUCCUCUAAUAUCUCAUAUACAACUAGAAGAACUAAUAUAU
Primula_veris	UUUAAUUUCCUCCAAUAUCUCA	AGAAUUGGAGCAAAUUAAGUC	JTKG01000461.1	-1	133052	133073	AACAAGUAUACAAUAUUUAGACAAUGAAUCGAAUUCUGUUCGAGUUGUAUGUGAGAAUUGGAGCAAAUUAAGUCCAUUGACUUUAGUCUUAUCGGAUGGGUUUAAUUUCCUCCAAUAUCUCAUGUCCAACUACAAACACAACUAUAC
Primula_veris	UUUAGUUUCCUCCAAUAUCUUA	AGAAUUGGAGGAAAGUAAAUC	JTKG01000461.1	-1	132819	132840	GCACAAAUACACAACUCAUUAUUCAACGGAUCAAAAAAUUUGUUCUUGUAUGUGAGAAUUGGAGGAAAGUAAAUCCGCUGGCUUCAUCUUGCGAAGUGAAUUUAGUUUCCUCCAAUAUCUUAUGUCCAACUUCGAACAUAUCGGAAA
Primula_veris	UUUAAUUUCCUCCAACAUCUCA	AGAAUUGGAUGAAAUUAAGUU	JTKG01001936.1	-1	14701	14722	AGCACAAAUAUGCACUACAUGUACAUCUAUCAAGUUUAUUCGAGUUGUAUGUGAGAAUUGGAUGAAAUUAAGUUCGUUGACUCUAAUUUUGUCAAAUGAGUUUAAUUUCCUCCAACAUCUCAUGUCCGACGAUAAGCACACAAGUAU
Primula_veris	UUUAAUUUCCUCCAAUAUCUCA	AGAAUUGGAGGAAAUUAAGUU	JTKG01001936.1	-1	14841	14862	CAAGUAUACAAUCACAUGUUACAGCGAUCAAAAGUUUAUUCGAGUUGUAUAUGAGAAUUGGAGGAAAUUAAGUUCAUUGGGUUUGACCUUGCUGGAUGAGUUUAAUUUCCUCCAAUAUCUCAUAUGCGAUUACAAGCACAAAUAUAC
Primula_veris	UUUAAUUUCCUCCAAUAUCUCA	AGAAUUGAAGGAAAUUAAGUU	JTKG01001936.1	-1	15115	15136	ACAAGUAUACAAUCACAUGUUAUAGCGAUCAAGGUUUGUUAGAGUUGUAUGUGAGAAUUGAAGGAAAUUAAGUUCAUUGGCUUUGACCUUGCCGGAUGAGUUUAAUUUCCUCCAAUAUCUCAUAUGCAAUUACAAGCACAAAUAUGC
Primula_veris	UUUAAUUUCCUCCAAUAUCUCA	AGAAUUGGAUGUAAUUAAUUU	JTKG01001936.1	-1	14428	14449	GCACAAAUAUGCAUUACCUGGUACAUCAAUCAAGAUUCUUGGAGUUGUAUGUGAGAAUUGGAUGUAAUUAAUUUUGUUUACUCUAAUUUUGUCAAAUGAGUUUAAUUUCCUCCAAUAUCUCAUGUCRGACUAUAAGCACACAAGUAU
Primula_veris	UUUAAUUUCCUCCAAUAUCUCA	AGAAUUGGAGAGAAUUAAGUU	JTKG01001936.1	-1	14293	14314	GUAUACAAUCACAUGGUAUAGUGAUCAAAUUAUGUUCAAGUUGUAUGUGAGAAUUGGAGAGAAUUAAGUUCAUUGGCGUUGGUUGACCUUGUCGGAUGAGUUUAAUUUCCUCCAAUAUCUCAUAUGCGAUUACAAGCACAAAUAUGC
Primula_veris	UUUAACUUCCUCCAAUAUCUCA	AGAAUUGGAUGAAAUUAAAUU	JTKG01001936.1	-1	14976	14997	GCACAAAUAUACACUACAUGGUACAUCAAUCAAGAUUCUUGGAGUUGUAUGUGAGAAUUGGAUGAAAUUAAAUUCGUUGACUCUAAUUUUGUCAAUUGAGUUUAACUUCCUCCAAUAUCUCACGUCCGACUCUAAGCACACAAGUAU
Primula_veris	UUUAAUUUCCUCUAAUAUCUCA	AGAAUUGGAGGAAAURAAGUU	JTKG01001936.1	-1	15389	15410	ACAAGUAUACAAUCACAUGUUAUAGCGGUCAAAGUUUGUUCGAGUUGUAUYUGAGAAUUGGAGGAAAURAAGUUCAUUGGGUUUGACCUUGCCGGAUGAGUUUAAUUUCCUCUAAUAUCUCAUAUGCAAUUACAAGCACAAAUAUGC
Primula_veris	UUUAAUAUCCUCCAAUAUCUCA	AGAAUUGGAGCAUGUUAAGUU	JTKG01001936.1	-1	13833	13854	CAAAAAAUUACACCACAUACUAUAACAAUCAACGUUUGUUCAAGUCGGAUGUGAGAAUUGGAGCAUGUUAAGUUCGUCAACAUUAUUUUUGUCGGAUGAGUUUAAUAUCCUCCAAUAUCUCAUAUCCGUCUAAAGCACACAAAUAUA
Primula_veris	UUUAAUUUCAUCCAAUAUUUCA	AGAAUUGGAGAGAAUUAAGUU	JTKG01001936.1	-1	14114	14135	GUAUACAAUCACAUGGUAUAGUGAUCAAAUUAUGUUCAAGUUGUAUGUGAGAAUUGGAGAGAAUUAAGUUCAUUGGCGUUGGUUGACCUUGUCGGGUGAGUUUAAUUUCAUCCAAUAUUUCAUAUUCGAUUACAAGAACAAGUAUGC
Primula_veris	UUUAAUUUCUUCUAAUAUCUCA	AGAAUUGGAUGAAAUUAAAUU	JTKG01001936.1	-1	15524	15545	GCACAAAUAUGCACUAKACGGUACUUUUAUCAAGUUUCUUCGAGUCGUAUGUGAGAAUUGGAUGAAAUUAAAUUUAUUGACUCUAAUUUUGUCAAAUGAGUUUAAUUUCUUCUAAUAUCUCAUAUCGGACUACAAGCACAAUUAUAC
Camellia_sinensis	UUUGAUUUUCUCCAAUAUCUGA	AGAAUCAGAGGAAACCAAAUA	Sc0000551	1	565329	565350	UUAACACAAUUACAACUCUAGGGACUAAAAUGAAAUAUGUGUCAAAUUUGAAGGAUUAUGACUAUAAUUCACCCUAGUGUAUAAUUCAUGAGACUGCUAUUUUAAGGAAUUUUAUUAAUAAAUAUAAUUUAUAUAUACUAUCACAUAACUAGUGAAAUAAUUUGGAGUCAUGCCAUAUACAUUGUAAGAAUACUUGGGGUCAACAUUUUACAUAUAUUAUAAAAGUAAAACUUGCCUUUCUUUUAUUGUAAGUAAGAAUCAGAGGAAACCAAAUACAUUGAUGUUGACGGUUCAAAUGUGUUUGAUUUUCUCCAAUAUCUGAUGUCUAGUCUGGAACUACAAUUUGC
Camellia_sinensis	UUCAAUUCCUUCUAAUCUUUCU	AGAAUUGUAAGGAGUGUGAGA	Sc0001077	1	474349	474370	AUAUAUAGAUACUAUCUUGAGAGAAUUGUAAGGAGUGUGAGAGAGCUAUCAAUGAAUGAAAAUAUCUAAGUCUUAGUCUUUGUAUUGAGUUCUAACUUUCCAUAACUUUCCACAUGGUAUAAGAGCUUCAAUCUCUUGUGAGUUGAUCCUCAUCUGUGUUCAAAUCUAAUUCGUUUUCCUAUUCUAGUUAAUUCAAUGUCUUCAAUUCCUUCUAAUCUUUCUCUUCUAAUUUCCAAUCUGCCUUCGU
Camellia_sinensis	UUUGUUUUCCUCUUCUAAAUCC	GUUUUGAGAGGAAAGAGGAAG	Sc0001577	1	223782	223803	CUACAUACACACCACCACAGACCAAGGUUUUGAGAGGAAAGAGGAAGAGUAAUAAUGAGCCUAGCAGGAGAAAAGAGAAAAAGGGAGGAGACCUUGCUCAAAGUCCUAACAACACCUAGCAAAGAAAUAAGCCACACGACACCUUAUUCUUUUGUUUUCCUCUUCUAAAUCCAUAUAUUCAUGUGUAUAAAUUGUGG
Camellia_sinensis	UUUGAUUUUCUCCAAUAUCUCA	AGAAUUGGAGGAAACCAAAUA	Sc0001905	1	296402	296423	UAAGAAUGCUUGGGGUCAACAAUUUACAUACAUUACAAAAGUAAAACUUGCCUUUCUUUUCUCGUAAGAAUUGGAGGAAACCAAAUACAUUGAUGUUAUGUUUGAUUUUCUCCAAUAUCUCAUACCUAGUCCCAAACUACAAUUUGC
Camellia_sinensis	UUUAAUUUCCUCCAAUAUCUCA	AGAAUUGGAGGUAAUUAAAUC	Sc0002066	1	143445	143466	UUCACAUGUUUACUACUAAUAUAGAGGAUCGAAGUGGUGUAUGAACUGUAUAUGAGAAUUGGAGGUAAUUAAAUCCAUUAGUACAAUUCUGGACAGUGGGUUUAAUUUCCUCCAAUAUCUCAUCUCCGGUUUUCACAUGCUGUUUGU
Camellia_sinensis	UUUAAUUUCCUCCAAUAUCUCA	AGAAUUGGAGGCAAUUAAACA	Sc0002066	1	143576	143597	ACAUAUUGUUUACUAGUAAUGUAGAGGAUCGAAGUGGUGUAUGAACCGUAUGUGAGAAUUGGAGGCAAUUAAACACACUAGCACAAUUUCGCAGUGUGGGUUUAAUUUCCUCCAAUAUCUCAUCUCCGGUUUUCACAUGUUUACUAC
Camellia_sinensis	UUUAAUUUCCUCUAAUAUCUCA	AGAAUUGGAGGCAACUAAACC	Sc0002066	1	143313	143334	UCACAUGCUGUUUGUUAGUAAUGCAAUGGAUCAAAGUGGUGUAUGAACUGUAUGUGAGAAUUGGAGGCAACUAAACCUACUAGCACAAUUGCAAGGUGGGUUUAAUUUCCUCUAAUAUCUCAUCUCCAGUUGUCGCACGUUGUUUGU
Camellia_sinensis	UUUAAUUUCUUCCAAUAUCUCA	AGAAUUGGAAGAAAUUAAACU	Sc0002069	1	26299	26320	GGGGCGUAAUGUGGUAUACGAGAAUUGGAAGAAAUUAAACUGAUUGAUAUUACUCGUAUUAUAAGAUGCAAAACUAAACAUAUUGGAUAAUUUUGUGCAUCCUGGUUAAUUUCUUCCAAUACUACAUAUUGGUUUAUUUUGUGUAUCCUGUUUAAUUUCUUCCAAUAUCUCAUGUCCGACAGCGUUCACCAGCAUCG
Camellia_sinensis	UUUAAUUUUUUCUAAUAUCUCA	AGAAUUUGAGAAAAUUGCACC	Sc0002066	1	143774	143795	UUUGCUUAUUCCAAGUCAAAGUGAAGGAUCAAAGUGGUGCAUGCACGAUAUGUGAGAAUUUGAGAAAAUUGCACCCGUUAGCAAAAUUUUGCAUAGUAGGUUUAAUUUUUUCUAAUAUCUCAUCUCCGGUGGUGAUAUUUUUUAGCA
Camellia_sinensis	UUUGGUUUCCUCCAAUAUCUUA	AGAAUUGAAGGAAAUCCAAGA	Sc0004301	1	72162	72183	UCUUGAACUUCAAAUUUAUAUUUGCUAUGCGUGUGUUCGAUUCGUAUGUGAGAAUUGAAGGAAAUCCAAGAGAUUUAUUGACGUUGCUAGUUCAAAUCUGUUUGGUUUCCUCCAAUAUCUUAUCUCCGACUUUGGACUAUCAUUUUU
Camellia_sinensis	UUUGGUUUUCUUCAAUAUCUCA	AGAAUUGGAGGAAACCAAAUA	Sc0004301	1	72015	72036	AAAUGUAUAAUUGAUAUAUAUGAGUUUGAGUUAUAUGUGUUGAAAUUGUAUGUGAGAAUUGGAGGAAACCAAAUAGAUUGAUGUUGACUGUUUAAAUCUAUUUGGUUUUCUUCAAUAUCUCAUCUCCGACUUUAAACUAUCUUCCAA
Camellia_sinensis	AUUGUUUCCCUCUCAAAACUCA	AGUCUGGGCGGGAGAGAGUUU	Sc0004811	1	19010	19031	ugagaacgagagagagugagagagagaACCUGUGAUCUGCGGCUAUGGCAAUGGUGAUUUCCAGCUGUGAGUGGCCGUGCCGAUGUCCUCCGUACAGUGGGCUGCGGUGAAGUGAUUUCGUGUGAGGUUUGGUGGUGAGAUAGUCUGGGCGGGAGAGAGUUUGAAUAUCAUUUCGUCCAACAGAGGAAGUGCAGGCAACAAUUGUUUCCCUCUCAAAACUCAUAUCAUUUAGCGACUAAAAUCAAUU
Camellia_sinensis	AUUUUUUUUCUCCAAUCUCUCA	GGAUUUAGAGAAAAAAAAUAA	xfSc0000055	1	67763	67784	auuuaauauuauuauauauaugaaaaauuauauguaGGUGGGAUUUAGAGAAAAAAAAUAACCAAUACAUGAAGGGGUGCAAGUGCUGUACUUUCACAGUCUUUCAUUUACAUCUCAUCACAAACACAUUUACACUCCCAGAUAUUGAUAAUUUUUUUUCUCCAAUCUCUCACCUGCAGGUAAUUCCUCUAUAUAUA
Camellia_sinensis	CUUAAUUUCCCCCAUUACAUCA	AUGAGUGAAGCAGGUUAAGAG	xpSc0054003	1	20793	20814	CCUGAUGAGUGAAGCAGGUUAAGAGGUUGAACAUUGCACAAAAUUAAGGAAUUUUGGAUAACAUCUGACUACGUAAUAGAAGAAGAACAAAAGCCGUAUUCUUAAUUUCCCCCAUUACAUCAACAUAACAAGAAGGACAAAGAAACA
Camellia_sinensis	UUUGAUUUUCUCCAAUAUCUCA	AGAAUUGGAGGAAACCAAAUA	Sc0002260	-1	183686	183707	CCCAAGCAUUAUUCUAUUAUAAAAGUAAAACUUGCCUUUCUUUUCUCGCAAGUAAGAAUUGGAGGAAACCAAAUACAUUGAUGUUGACGGUUUAAAUUUGUUUGAUUUUCUCCAAUAUCUCACAUCUAGCCUCGAACUACAAUUUGC
Camellia_sinensis	UUUAGUUUCCUCCAAUAUCUCA	AGAAUUGGAGGACGCUAAACA	xfSc0000203	-1	38531	38552	CAACUGGUCCAAGAGUCACAGUGCUUGAGUUGUGUUAAGAGUCAUGUGAGAAUUGGAGGACGCUAAACAGAUCGUUGCUAAAAACCACUUGCACACACUGUUUAGUUUCCUCCAAUAUCUCAUCUCUGACUUCUGAACUAGUGGAAG
Camellia_sinensis	UUUAGUUUUCUCCAAUAUCUCA	AGAAUUGGAGGGUGCUAAACA	xfSc0000203	-1	38268	38289	CAACAUUUCUCUCUCCUCUCUCUGAAGGAGUUGUUAAGAAUCGUAUGUGAGAAUUGGAGGGUGCUAAACAAAUUGUUGCUAAAACCAUUUGCAUACAUUGUUUAGUUUUCUCCAAUAUCUCAUAUCCAACUUCUCAACUGGUCAAAG
Camellia_sinensis	UUUAGUUUCCUCCAAUAUCUUA	AGAAUUGGAGGGAACUAAACA	xfSc0000203	-1	38397	38418	CUUCUCAACUGGUCAAAGAUUUGUUGUGUUGCUAAGAGUCGUAUGUGAGAAUUGGAGGGAACUAAACAGAUUGUUGCUAAAAAUCCACUUGUGCACACUGUUUAGUUUCCUCCAAUAUCUUAUCUCCGACUUCUCAACUGGUCCAAG
Conyza_canadensis	UUUAGUUUCCUCCAAUAUCUCA	AGAAUUGGAGGAAAGCAAAGA	JSWR01013259.1	1	23371	23392	UUGUCAUUUGAGCGAGAGCCGGAGGAUCUUUGUCUAACUUGGACGUGAGAAUUGGAGGAAAGCAAAGAAAUUUGUCAAACUGAAUCAUUGUACAAAUUUGUUUAGUUUCCUCCAAUAUCUCAUCUCCGACCAAGACACGCACACGAA
Conyza_canadensis	UUUAGUUUCCUCCAAUAUCUCA	AGAAUUGGAGGAAAGCAAAGA	JSWR01013260.1	-1	43304	43325	UUGUCAUUUGAGCGAGAGCCGGAGGAUCUUUGUCUAACUUGGACGUGAGAAUUGGAGGAAAGCAAAGAAAUUUGUCAAACUGAAUCAUUGUACAAAUUUGUUUAGUUUCCUCCAAUAUCUCAUCUCCGACCAAGACACGCACACGAA
Lactuca_sativa	UUUAGUUUCCUCCAAUAUCUCA	AGAAUUGAAGAAAACUAAACA	AFSA01027302.1	-1	3481	3502	UAAUGAAAACCAUAAAACAUACACCAAUACACCGGAGUGUUUAACUUGGAAGUGAGAAUUGAAGAAAACUAAACAAAUCCUGUUUUAAUGUAUGAAUUUGUUUAGUUUCCUCCAAUAUCUCAUCUCCGAUUUGUAAACGAGUAAGAU
Lactuca_sativa	UUUAGUUUCCUCCAAUAUCUCA	AGAAUUGAAGGAAACUAAACA	AFSA01027302.1	-1	3641	3662	AAAAGAUUUGCAAACGUAUACCUUCAACAAGAGUAUGUUUAACUUGGAAGUGAGAAUUGAAGGAAACUAAACAAAUCUCUUUUUUUAAAGUAUGAAUUUGUUUAGUUUCCUCCAAUAUCUCAUCUCCGAUUUCUGAACAAGUAAGAU
Daucus_carota	UAUAGUUUCCUCCAAUAUCUUA	AGAAUUGGAUGGAACUAUACG	CM004279.1	1	23301749	23301770	GCUCAACAUUAACAGAGUGCAUUGUUCUAUUUGUAAGUGAGAAUUGGAUGGAACUAUACGAAGUUUGAUCGACUUGUUAAUUUAGUUUUGAUCUAUUUUGUAUAGUUUCCUCCAAUAUCUUAUUUCCAAUUCAUGAACUGAUCUUGU
Daucus_carota	UUUAAUUUUCUCCAAUAUCUCA	AGGAUUGGAGAAUAUUAAACA	CM004282.1	1	31522672	31522693	UUCACUUGGAGGUUCAACACGAAUCAGAAAGGUGCAGUGUCGAAUGUGAGGAUUGGAGAAUAUUAAACAGAAAAGCAUAUCAUCUUGUUUCUUUCAUCUGUUUAAUUUUCUCCAAUAUCUCAUUUCCGGCAUUUACUCAUAAGCAUG
Daucus_carota	UUUAAUUUUCUCCAGUAUCUCA	AGAAUUGGAUGAAACUAAACA	CM004282.1	1	31522542	31522563	AUUUACUCAUAAGCAUGAAGUCGUUCGUCUCUGCUCAGUGCAUGGUCAGACGUGAGAAUUGGAUGAAACUAAACAGAAAGGCAGCUGGGGUUUGCUCCUGUUUAAUUUUCUCCAGUAUCUCAUCUCUGACUCUUACUCUCACAGAAU
Daucus_carota	CUUAGUUUUCUCCGAUAUCUCA	AGGAUCGGUGGAAACUAAACA	CM004282.1	1	31522803	31522824	CAACAAAACAUACAUUUUAGUUUAGGUUUGUGGCAGUGUAAACUCAUACGUGAGGAUCGGUGGAAACUAAACAUACAAGUAUUACUUGUGAUACUUCAUGCUUAGUUUUCUCCGAUAUCUCAUUUGUGACUUUCACUUGGAGGUUCA
Daucus_carota	UUUAGUUUUCUCCAACAUCUUA	AGGAUUGGAGAAGACUAAACA	CM004279.1	-1	39033707	39033728	ACUUAUAUACAUAAAUGAUAAAACAUAACUACGAGUUAAGUACAAUGUCGAAGGUAAGGAUUGGAGAAGACUAAACAGAAGAAACAAUUGAUUCAACCUGUUUAGUUUUCUCCAACAUCUUAUUUCCGGCUUUUACUCAGUUGUCAG
Daucus_carota	UUUAGUUUUCUCCGAUAUCUUA	AGGAUUGGAGAAGACUAAACA	CM004279.1	-1	39033867	39033888	AUAAAUGAUAAAACAUAACUACGAGUUAAGUACAAUGUCGAAGGUAAGGAUUGGAGAAGACUAAACAGAAGAAACAAUUGAUUCAACCUGUUUAGUUUUCUCCAACAUCUUAUUUCCGGCUUUUACUCAGUUGUCAGCAUUCAUCUCCAACUUUGCCUUUUAGUGUUGAGCAUUCUGCCAAUGUUGUCCGUCAGAAUAGGAUGAAAGUAUGAAAAGGUAUUUAAGUUUAAUUUUUGUUUUGUGCAUUCUCUUUAGUUUUCUCCGAUAUCUUAUCUCCAACCUUUACUUCUUCUAGUA
Daucus_carota	UUUAGUAUCCUCCAAUAUCUCA	AGGAUUGGUGGAAACUAAACA	CM004280.1	-1	50125866	50125887	AGCAACCAACAUAGUGUUUGUAGCAGUGUAAUUUCAUAAGUGAGGAUUGGUGGAAACUAAACAUAUAUAAGCUUCACUUUUGAAACUUUAUGCUUAGUUUUCUCCAAUACCUUAUCUCUGACUUUCACUUCUUGGCUGCUGCUAUAGGUGUCGAAAACCUCAGUCUAAAACAGAACGGGAAGUGCAACGUCGAAUGUGAGGAUUGGAGAAAACUAAACAGAUAAUCAGGUGAUUUUGUUUCAUGCAUCUGUUUAGUAUCCUCCAAUAUCUCAUCUCCGGCCUUUACUGUCUAGCACA
Daucus_carota	UUUAGUUUUCUCCAAUAUCUCA	AGGAUUGGAUGAAACUAAACA	CM004280.1	-1	50126200	50126221	AUCUAUUCCUACAAGGAAACGCAUACAUCGGCUAAUGUUGAACGUGAGGAUUGGAUGAAACUAAACAGAGUGGCAUUUGAUUUUUGUUUCGUGCUUUCUGUUUAGUUUUCUCCAAUAUCUCAUCUUCAACCUUUACUCUUUUAGUAC
Daucus_carota	CUUAGUUUUCUCCAAUACCUUA	AGGAUUGGUGGAAACUAAACA	CM004280.1	-1	50125708	50125729	AAUCAAAUAGCAACCAACAUAGUGUUUGUAGCAGUGUAAUUUCAUAAGUGAGGAUUGGUGGAAACUAAACAUAUAUAAGCUUCACUUUUGAAACUUUAUGCUUAGUUUUCUCCAAUACCUUAUCUCUGACUUUCACUUCUUGGCUGC
Daucus_carota	UUUAAUUUUCUCCAAUAUCUUA	AGGAUUGGAGAAAAUUAAACA	CM004282.1	-1	33650528	33650549	ACAUAAAACCUUAAAACCUUAAUGUAGAAAAAGUGCAAUGUCGAAUGUGAGGAUUGGAGAAAAUUAAACAAAAAAGCAAUUGAUUUCCUUUAUUGAUCUGUUUAAUUUUCUCCAAUAUCUUAUAUCCGCCCUUUGCACAUUUGCUCA
Daucus_carota	UUUAGUUUUCUCCUAUAUCUCA	AGAAUAGGAUGAAACUAAACA	CM004282.1	-1	33650765	33650786	UAUGAAGAAUGAGAAAGAGAAUAUGCAACUGUGAAUGUUGAAUGUGAGAAUAGGAUGAAACUAAACAGAGAGGUCUUGGAUUUUUAUUUCAAGCAUUCUGUUUAGUUUUCUCCUAUAUCUCAUCUUCAACCUAUACUCUUCUAGAGU
Daucus_carota	UUUAAUUUCCUCCGAUAUCUCA	AGGAUCGGAUGGAAUUAAACA	CM004286.1	-1	31972632	31972653	UCUAAUAUCUCAUUUGCGGCUUUCACUUCUCUUUGGUAACCAUAAGAACUCCUCCCCACCGCACAUCUCUAUGAUUCAACCGUGAAUUGCCUUAUGUGAGGAUCGGAUGGAAUUAAACAGCUAGCAUUUUUGUUUAUAAGAUGCAUUCUGUUUAAUUUCCUCCGAUAUCUCAUCUGUGGCUUCCACAGUUUUAGUUA
Daucus_carota	UUUAAUUUCCUCCGAUAUCUCA	AGAAUCGCAGGGAAUUAAAUA	CM004286.1	-1	31991780	31991801	CCUCUUCACCGCACAUCUCCUUGAUUCUACUGUGUAUUGCCCUAUGUGAGAAUCGCAGGGAAUUAAAUAGCCAGCAUCUUUGUUUAUAAGAUGCAUUCUGUUUAAUUUCCUCCGAUAUCUCAUUUGUGGCUUGCACAAUAUUAGUUU
Daucus_carota	UUUAAUUUCCUCCGAUAUCUCA	AGAAUCGCAGGGAAUUAAAUA	CM004286.1	-1	31975318	31975339	CCUCUUCACCGCACAUCUCCUUGAUUCUACUGUGUAUUGCCCUAUGUGAGAAUCGCAGGGAAUUAAAUAGCCAGCAUCUUUGUUUAUAAGAUGCAUUCUGUUUAAUUUCCUCCGAUAUCUCAUUUGUGGCUUGCACAAUAUUAGUUU
Daucus_carota	UUUAGUUUCCUCUAAUAUCUUA	AGGAUUAGAGGGAACUAAACA	CM004286.1	-1	31991621	31991642	UCAACACAAAGCCAUAUGAAAAAUCUCUUGCAUUGUAAAGUCUUAAGUGAGGAUUAGAGGGAACUAAACAUGCAGCAUUGUUGUUUGAUUACACUUUAUGUUUAGUUUCCUCUAAUAUCUUACCUGUGGCUUUCACUUCUCUCCGCG
Daucus_carota	UUUAGUUUCCUCUAAUAUCUUA	AGGAUUAGAGGGAACUAAACA	CM004286.1	-1	31975159	31975180	UCAACACAAAGCCAUAUGAAAAAUCUCUUGCAUUGUAAAGUCUUAAGUGAGGAUUAGAGGGAACUAAACAUGCAGCAUUGUUGUUUGAUUACACUUUAUGUUUAGUUUCCUCUAAUAUCUUACCUGUGGCUUUCACUUCUCUCCGCG
Daucus_carota	UUUAAUUUCCUCCGAUAUCUCA	AGAAUCGCAGGGAAUUAAAUA	LNRQ01003398.1	-1	5716	5737	CCUCUUCACCGCACAUCUCCUUGAUUCUACUGUGUAUUGCCCUAUGUGAGAAUCGCAGGGAAUUAAAUAGCCAGCAUCUUUGUUUAUAAGAUGCAUUCUGUUUAAUUUCCUCCGAUAUCUCAUUUGUGGCUUGCACAAUAUUAGUUU
Daucus_carota	UUUAGUUUCCUCUAAUAUCUUA	AGGAUUAGAGGGAACUAAACA	LNRQ01003398.1	-1	5557	5578	UCAACACAAAGCCAUAUGAAAAAUCUCUUGCAUUGUAAAGUCUUAAGUGAGGAUUAGAGGGAACUAAACAUGCAGCAUUGUUGUUUGAUUACACUUUAUGUUUAGUUUCCUCUAAUAUCUUACCUGUGGCUUUCACUUCUCUCCGCG
Ipomoea_trifida	UUUGGUUUCCUCCAAUAUCUCA	AGAAUUGGAGGAAACCAAAUG	DF886013.1	1	96221	96242	UCUCCCUAUCCAUGGACAGUAUAGGAUGUUCCAUCUUUGAGUUGAAAAUGAGAAUUGGAGGAAACCAAAUGGUUCUUGGCUAGAGUCAAUCAGUUAUCCAUUUGGUUUCCUCCAAUAUCUCAUCUUCACCUCCCAGACAAUCAAACU
Ipomoea_trifida	UUUAAUUUCCUCCAAUAUCUCA	AGAAUUGGGGGAAAUUAAACC	DF896943.1	-1	4278	4299	UUCUCUAAACACAAUUCCAAAAUGAAAAAAUGCUGCUCAAACUGAAUAUGAGAAUUGGGGGAAAUUAAACCCAUGUGAGGAGGGAACAAAUUAAAAUGGGUUUAAUUUCCUCCAAUAUCUCAUUUUCAGUUCAUUUUGCAAAGAUAG
Ipomoea_trifida	UUUAAUUUCCUCCAAUAUCUCA	AGAAUUGGGGGAAAUUAAACC	DF895217.1	-1	3800	3821	UUCUCUAAACACAAUUCCAAAAUGAAAAAAUGCUGCUCAAACUGAAUAUGAGAAUUGGGGGAAAUUAAACCCAUGUGAGGAGGGAACAAAUUAAAAUGGGUUUAAUUUCCUCCAAUAUCUCAUUUUCAGUUUAUUUUGCAAAAGAUA
Ipomoea_trifida	UUUGGUUUCCUCCAAUAUCUCA	AGAAUUGGAGGAAACCAAAUG	BBOH01318116.1	-1	219	240	UCUCCCUAUCCAUGGACAGUAUAGGAUGUUCCAUCUUUGAGUUGAAAAUGAGAAUUGGAGGAAACCAAAUGGUUCUUGGCUAGAGUCAAUCAGUUAUCCAUUUGGUUUCCUCCAAUAUCUCAUCUUCACCUCCCAGACAAUCAAACU
Ipomoea_nil	UUUAAUUUCCUCCAAUAUCUCA	AGAAUUGGUGGAAAUUAAACC	BDFN01000465.1	-1	139301	139322	UUCUCUACAGACAAUUCCAAAAUGAAAAAUUCUGCUCAAACUGAAUAUGAGAAUUGGUGGAAAUUAAACCCAUUUGAUCUGGGGAACAAAUUAAAAUGGGUUUAAUUUCCUCCAAUAUCUCAUUUUCAGUUUAUUUGCAAAGAUAGA
Ipomoea_nil	UUUGGUUUCCUCCAAUAUCUCA	AGAAUUGGAGGAAGCCAAAUG	BDFN01002283.1	-1	54027	54048	UCUCCCUAUCCAUGACAGUAUAGGAUGCUCCAUCUUUGAGUUGAAAAUGAGAAUUGGAGGAAGCCAAAUGGUUCUUGGCUAGAGUGAAAUCAAUUAUCCAUUUGGUUUCCUCCAAUAUCUCAUCUUCACCUCCCAGACAAUCAAACU
Catharanthus_roseus	UUUAGUUUCCUCCAAUAUCUUA	AGAAUUGGAGGAUGCUAAACA	JQHZ01042829.1	-1	14592	14613	AGAGAUAGCAGCAAUACUUCCUCCUGAGUAUGAAGAUUUUGAGCUCAAGUUGAAUGUGAGAAUUGGAGGAUGCUAAACAAAUCUCUCACUAGUUUGUUUGUUUAGUUUCCUCCAAUAUCUUAUUUCCAACUGCUGUGCUGAACAGUA
Rhazya_stricta	UUUAGUUUCCUCCAAUAUCUAA	AGAGUUGGAGGUUGCUAAACA	MEJB01000002.1	1	1163524	1163545	GCACAAAUAACAACACGUUUGGAUGUUAGAGAUGUUGAGCUCAAGUCAGACGUUAGAGUUGGAGGUUGCUAAACAAAUCUGUGCCUGCACUUAUGGUUUCUUUAGUUUCCUCCAAUAUCUAAUUUCUGACUGCUAUGCUGAAGCGUA
