# Supplementary material for: 24-nt reproductive phasiRNAs are broadly present in angiosperms
Source: Nat Commun. 2019 Feb 7;10:627. doi: 10.1038/s41467-019-08543-0 (PMC6367383; doi:10.1038/s41467-019-08543-0)
Supplement: Supplementary file 11 — Supplementary Data 8 [file 41467_2019_8543_MOESM11_ESM.xlsx]

## Sheet: Sheet1
Supplementary Data 8. 24-PHAS loci in tomato
Name	Genomic coordinates	Contig	Start	Locus length
					tetrad_1	tetrad_2	tetrad_3	tetrad_heat_1	tetrad_heat_2	tetrad_heat_3	post_meiotic_1	post_meiotic_2	post_meiotic_3	post_meiotic_heat_1	post_meiotic_heat_2	post_meiotic_heat_3	mature_pollen_1	mature_pollen_2	mature_pollen_3	sly_leaf1	sly_leaf2	sly_leaf3	fruit_1	fruit_2
PHAS1	chr2:31380195-31381185	chr2	31380195	991	4392.91	5318.79	4677.43	3792.98	5578.29	5505.42	861.763	1127.73	1128.99	550.081	701.883	3086.63	84.8061	89.6451	84.5208	4.73583	2.17389	1.08966	14.9546	24.2777
PHAS2	chr11:3148330-3149169	chr11	3148330	840	7871.54	9657.29	8110.95	6865.3	10331.6	9407.86	1452.06	1912.28	2020.89	1015.15	1283.13	5220.08	121.609	103.8	186.835	1.18396	1.08695	1.08966	32.4546	39.6111
PHAS3	chr1:80225929-80227483	chr1	80225929	1555	7208.8	8340.8	7475.24	6612.79	9112.51	8695.5	1796.83	1956.03	1959.27	1329.28	1587.69	5190.33	225.156	224.314	246.254	81.4214	87.4439	90.217	351.334	353.276
PHAS4	chr8:2439589-2440292	chr8	2439589	704	7608.66	9520.52	7599.83	6930.61	10214.1	9512.87	1229.83	1802.03	1756.28	750.111	1019.92	5356.96	70.4051	61.3361	115.66	1.18396	0	1.08966	3.88182	5.74999
PHAS5	chr10:51331073-51332200	chr10	51331073	1128	5617.86	7005.2	5911.08	4926.69	7201.98	6895.71	1223.55	1477.95	1581.53	731.775	860.904	4412.55	99.2071	61.3361	88.9692	1.18396	0	1.08966	1.27273	1.27778
PHAS6	chr11:50444350-50445548	chr11	50444350	1199	4846.48	6072.54	5471.04	4187.02	6077.35	6033.71	890.289	1167.12	1260.01	724.086	844.466	3508.52	111.25	84.9701	93.4081	31.4819	27.4095	39.4126	143.503	157.344
PHAS7	chr4:58842888-58843707	chr4	58842888	820	1762.4	2058.4	1859.3	1427.68	2447.54	2155.74	364.302	376.034	462.885	215.032	323.524	1172.22	28.8021	47.1817	35.5877	0	2.17389	0	6.36364	5.74999
PHAS8	chr6:38144638-38145334	chr6	38144638	697	9168.95	10439.5	9606.76	8160.89	11518.7	10804.1	2009.19	2332.54	2397.69	1286.86	1465.91	6397.7	160.012	184.008	133.454	2.36791	2.17389	4.35862	47.091	44.0833
PHAS9	chr1:5282178-5283143	chr1	5282178	966	6498.08	7792.28	6963.18	5908.42	8304.95	7236.38	1249.51	1764.62	1696.31	876.38	1085.73	4456.82	124.809	61.3361	142.351	0	1.08695	0	22.9091	15.3333
PHAS10	chr2:37451777-37452798	chr2	37451777	1022	3488.68	4079.27	3760.53	2924.02	4458.75	4007.93	800.208	765.345	1040.08	507.575	485.286	2352.11	48.0035	33.0272	80.0723	8.28769	4.34778	3.26897	64.2728	51.7819
PHAS11	chr12:43277973-43278807	chr12	43277973	835	2836.71	3656.24	2855.67	2540.31	3438.15	2880.16	731.116	848.731	814.283	482.571	504.479	1819.31	76.8055	75.4906	84.5208	1.18396	1.08695	0	8.9091	10.2222
PHAS12	chr9:65757186-65758027	chr9	65757186	842	6115.68	7120.41	6090.55	5458.5	7748.62	6593.45	1380.59	1687.31	1680.97	994.481	1401.21	4054.58	156.811	113.236	177.938	5.8138	3.22821	6.80736	15.5317	20.0221
PHAS13	chr7:62628345-62629201	chr7	62628345	857	5929.1	6698.11	6111.28	4882.44	7089.79	6996.24	1055.22	1325.83	1346.32	680.101	860.904	3748.19	108.808	89.8199	62.2785	10.6556	6.52167	7.62759	61.1199	103.979
PHAS14	chr3:54460489-54461788	chr3	54460489	1300	2438.92	2716.76	2214.21	1962.06	2953.15	2695.42	487.7	570.292	652.685	351.322	375.567	1724.88	44.4008	84.6911	63.5018	2.36791	3.47822	0.544828	6.6394	14.9241
PHAS15	chr3:53619994-53620676	chr3	53619994	683	3365.81	3792.3	2940.14	3020.38	4003.86	3581.98	920.648	1092.48	1050.14	868.776	899.499	2550.12	129.463	128.778	118.239	5.80897	8.4567	3.11066	59.9062	81.3572
PHAS16	chr12:46469188-46470006	chr12	46469188	819	14379.6	16694.5	15476.1	12947.4	18102.5	16287.1	2795.08	3234.46	3588.07	1925.28	2281.12	9811.46	201.615	254.781	186.835	0	0	0	3.18182	2.55555
PHAS17	chr4:3927458-3928448	chr4	3927458	991	13798.9	16224.1	14602.8	12028.3	16816.1	16171.3	2872.48	3357.01	3689.67	1975.46	2230.92	9176.18	251.53	283.09	268.179	2.36791	3.26084	5.44828	115.648	123.434
PHAS18	chr1:6453379-6454224	chr1	6453379	846	885.935	1176.97	853.723	807.558	1212.79	926.226	239.937	286.666	177.816	120.018	197.405	684.903	25.6018	18.8727	31.1392	0	0	0	0	1.49074
PHAS19	chr8:54748793-54749800	chr8	54748793	1008	1241.29	1462.03	1308.56	1074.62	1536.59	1335.02	236.168	335.345	321.762	165.024	197.405	703.167	22.4016	9.43633	26.6908	0	0	0	1.27273	5.1111
PHAS20	chr12:599576-600231	chr12	599576	656	10946.9	12863.6	10917.1	9457.33	13951.1	12542.7	2139.75	2734.03	2848.35	1637.74	1713.58	7063.89	212.815	195.804	221.311	8.28769	16.3042	13.0759	46.7728	45.9999
PHAS21	chr10:58688940-58689581	chr10	58688940	642	659.243	772.746	626.003	559.568	860.602	734.691	160.795	182.547	187.694	130.019	164.504	429.713	12.8009	28.309	48.9331	3.55187	5.43473	4.35862	0.636364	1.27778
PHAS22	chr12:46449549-46450286	chr12	46449549	738	16920	20055.5	18463.3	15358.1	22040	19602.7	3638.83	4562.57	4776.69	2534.54	3075.31	11264.7	387.228	429.353	382.568	2.36791	4.34778	3.26897	35	37.6944
PHAS23	chr10:61267612-61268606	chr10	61267612	995	3613.58	4759.61	3988.85	3227.58	4686.44	4036.51	968.541	1043.9	1086.65	600.089	756.718	2325.12	118.409	80.2088	124.557	8.28769	2.17389	6.53794	101.818	160.361
PHAS24	chr8:2308833-2309673	chr8	2308833	841	13965.4	16919.8	14847.4	11643.9	16896.8	16617.7	2611.67	3104.65	3500.81	1717.75	2072.75	9031.16	262.419	273.654	241.7	4.73583	5.43473	9.80691	25.4546	14.0555
PHAS25	chr11:2625924-2626855	chr11	2625924	932	8447.22	10053.2	9399.69	7597.09	10679.4	9788.26	1625.54	1978.27	2119.96	1080.16	1305.06	5515.68	153.611	113.236	146.799	1.18396	2.17389	2.17931	31.8182	30.6666
PHAS26	chr1:72264661-72265340	chr1	72264661	680	3491.29	4085.85	3644.34	2872.43	4593.01	4237.72	916.414	913.834	1016.2	531.783	611.385	2343.72	83.1527	104.229	86.197	1.26289	1.63042	1.14414	7.15185	21.0396
PHAS27	chr3:60707740-60708388	chr3	60707740	649	3889.29	4881.99	4032.83	3672.8	5056.34	4605.64	769.431	941.131	996.677	495.073	553.996	2528.41	38.4028	21.2317	31.1392	1.18396	2.17389	1.08966	12.8149	12.3565
PHAS28	chr2:28000469-28001589	chr2	28000469	1121	6725.97	8081.41	6855.25	5772.57	8491.19	8043.92	1398.79	1720.75	1875.35	1126.01	1122.8	4826.63	223.716	190.81	186.52	0.377236	0.217389	0.42289	12.1741	16.4488
PHAS29	chr9:65043297-65043966	chr9	65043297	670	7577.62	8846.12	7356.82	6237.91	9242.95	8143.07	1364.88	1857.25	1697.72	992.647	1170.72	4909.99	108.808	99.0815	115.66	0	0	0	0	0
PHAS30	chr7:59481570-59482295	chr7	59481570	726	7949.19	9236.98	8218.04	6690.65	9433.01	9207.34	1332.84	1494.63	1732.53	837.624	1013.53	4852.28	52.8038	42.4635	104.539	0	0	0	2.54546	9.58332
PHAS31	chr10:64605588-64606295	chr10	64605588	708	4828.62	6357.35	5997.51	4683.49	6735.54	6466.24	963.516	1156.58	1303.98	505.075	721.364	3490.23	81.5297	80.2088	53.3815	0	3.26084	0	5.72728	16.0768
PHAS32	chr9:58700131-58703255	chr9	58700131	3125	4371.44	5099.92	4255.27	3621.48	4942.68	4907.45	1093.74	1189.89	1207.83	851.227	1063.28	3083.83	251.122	210.616	256.759	1.47168	3.1392	2.1501	37.4202	72.7977
PHAS33	chr9:53656515-53657682	chr9	53656515	1168	6317.95	7446.99	6924.29	5268.2	8062.1	7730.46	1343.31	1469.84	1710.42	980.145	1080.24	4235.24	91.2066	108.518	137.902	0	0	0	0.318182	0.319444
PHAS34	chr8:49937046-49937793	chr8	49937046	748	4859.77	6099.53	5497.37	4476.54	6339.01	6434.5	977.334	1084.01	1302.57	607.59	756.718	3731.45	73.6053	56.618	75.6239	0	0	0	0.636364	3.83333
PHAS35	chr3:54415788-54417061	chr3	54415788	1274	3606.23	4057.02	3492	3071.26	4417.82	4379.83	888.143	1032.81	1057.96	712.717	704.625	2583.61	96.0069	80.2088	93.4177	37.8866	44.5648	32.6897	164.5	155.942
PHAS36	chr4:62547856-62548818	chr4	62547856	963	18061.2	21960.3	20111.2	17196.7	24016.1	22355.4	3952.05	4601.54	5073.86	2962.94	3243.47	13519.8	377.627	353.862	331.41	1.18396	0	0	1.90909	1.27778
PHAS37	chr3:57230215-57230948	chr3	57230215	734	4008.76	4869.82	3803.7	3788.74	4797.92	4506.06	775.503	981.246	959.17	545.081	625.115	2721.35	88.0063	56.618	75.6239	10.6556	17.3911	6.53794	96.7274	30.6666
PHAS38	chr3:7333335-7334339	chr3	7333335	1005	8827.65	10608.6	9257.92	7536.53	10569.3	10530.7	2030.9	2242.73	2276.47	1260.95	1646.74	6259.69	150.708	240.626	164.593	2.36791	2.17389	6.6936	58.9344	53.3134
PHAS39	chr3:52652316-52652967	chr3	52652316	652	2171.34	2503.86	2241.4	1831.58	2570.44	2412.76	427.113	511.131	612.477	330.049	301.59	1423.08	35.2025	18.8727	48.9331	0	0	1.08966	0	0
PHAS40	chr3:46312507-46313208	chr3	46312507	702	2935.96	3527.5	2979.01	2370.21	3730.69	3112.43	511.331	555.754	677.393	250.331	444.161	1865.98	40.0029	23.5908	13.4381	0	0	1.08966	0.636364	0.766666
PHAS41	chr8:50075081-50076184	chr8	50075081	1104	2470.67	2906.8	2432.37	2095.91	3030.58	2655.17	599.821	678.23	653.21	529.43	493.803	1750.43	56.8474	92.8367	32.0644	27.0139	19.9817	31.1207	25.1043	30.209
PHAS42	chr7:59871456-59872726	chr7	59871456	1271	4985.38	6450.98	5631.87	4538.21	6561.02	6123.71	1435.44	1619.49	1705.35	875.936	1235.26	3682.63	196.049	234.31	192.192	3.03125	7.09917	2.87257	64.4276	95.5939
PHAS43	chr5:4140289-4141068	chr5	4140289	780	7541.68	9464.73	7466.43	6856.29	9700.66	8666.78	1986.45	2488.59	2336.3	1477.72	1727.29	5376.74	251.218	268.935	266.908	0	0	1.08966	3.81819	3.19444
PHAS44	chr10:64083409-64084222	chr10	64083409	814	5193.15	5593.48	4692.62	4040.44	5717.94	4993.47	1136.25	1290	1352.67	795.118	1025.41	2890.9	102.407	89.6451	71.1754	8.28769	4.34778	9.80691	3.18182	0
PHAS45	chr10:50132311-50133012	chr10	50132311	702	898.163	1090.57	832.714	810.778	1095.68	954.166	199.387	215.163	258.302	147.07	153.429	555.217	16.0953	1.07733	33.2895	0	0	0	1.96061	3.98988
PHAS46	chr12:62723762-62724744	chr12	62723762	983	1017.47	1176.76	933.898	811.598	1342.66	1223.7	202.498	233.404	284.238	152.542	225.762	694.948	26.0082	40.4976	17.7938	4.14385	5.61588	5.44828	76.09	85.9086
PHAS47	chr1:90117981-90118908	chr1	90117981	928	3871.4	5241.65	3994.53	3575.91	4956	4358.82	753.594	1016.98	1074.84	685.836	761.336	3131.51	51.432	48.4184	55.7643	0.98663	1.47643	1.01701	12.0141	18.7745
PHAS48	chr9:56699296-56699907	chr9	56699296	612	11881.3	14151.3	13270	10119.1	15049	13647.1	2476	3130.34	3274.07	1861.28	2220.8	8649.26	268.819	292.526	269.132	0	1.08695	2.17931	1.27273	6.38888
PHAS49	chr10:64221743-64222450	chr10	64221743	708	7209.4	9659.95	7924.5	6334.75	9695.65	9052.95	1231.25	1515.97	1931.43	621.759	1003.47	5141.85	57.6041	51.8998	98.9783	0	0	0	0	1.27778
PHAS50	chr10:57435797-57436626	chr10	57435797	830	5345.92	6507.83	5699.46	4659.36	6939.25	6275.37	1015.02	1162.89	1415.47	637.594	762.201	4159.39	73.6053	84.927	106.763	0	1.08695	0	2.54546	1.27778
PHAS51	chr8:55240005-55240617	chr8	55240005	613	4886.53	6079.81	5058.61	4329.07	6124.09	5800.93	1079.93	1322	1290.04	760.112	890.149	3472.86	80.0058	51.8998	84.5208	0.591978	1.08695	0	1.27273	0
PHAS52	chr11:5976233-5977047	chr11	5976233	815	4882.73	5794.57	5197.82	4220.41	6313.62	6234.37	970.495	1183.17	1397.56	686.649	880.279	3540.8	122.478	160.717	115.66	2.36791	0.905788	1.08966	31.0264	27.5548
PHAS53	chr4:1743416-1744407	chr4	1743416	992	5880.17	6981.1	6490.18	5283.41	7781.62	6783.34	1314.97	1436.85	1500.73	798.124	856.725	3564.49	51.6357	50.8636	99.6401	4.1097	2.05297	3.482	27.1885	18.4793
PHAS54	chr3:47958876-47959803	chr3	47958876	928	6029.77	6946.56	5613.87	5078.5	7387.07	6894.28	1113.01	1293.6	1502.03	785.116	891.063	3576.72	100.807	108.518	80.0723	0	0	0	2.54546	5.74999
PHAS55	chr6:39295153-39295894	chr6	39295153	742	5395.47	6399.22	5810.67	4586.75	6794.87	6303.48	1102.18	1247.63	1386.92	851.376	916.835	3684.5	92.8067	94.3633	99.349	4.73583	4.34778	2.17931	25.801	32.4213
PHAS56	chr6:36853710-36854784	chr6	36853710	1075	7440.67	9033.7	7716.11	6628.44	9405.02	8489.21	1820.67	2010.72	2251.16	1390.21	1776.64	5549.67	222.283	254.781	246.89	2.36791	2.17389	3.26897	178.465	223.611
PHAS57	chr1:75327339-75328026	chr1	75327339	688	3067.08	3891.27	3041.1	2687.83	3576.65	3492.24	755.008	934.587	806.992	493.68	632.136	2308.31	83.442	75.4906	62.2785	0.591978	0	0.137305	18.6553	16.7146
PHAS58	chr7:417032-417880	chr7	417032	849	6351.04	7620.37	7358.08	5855.89	8508.26	7659.94	1153.2	1444.15	1701.95	782.616	1080.24	4532.54	92.8067	117.954	80.0723	1.18396	1.08695	0	13.3637	2.55555
PHAS59	chr1:82558912-82560071	chr1	82558912	1160	15281.5	17264.5	15586.2	12988.9	19090.2	17695.7	4228.27	4749.39	4867.28	3672.25	4165.6	11127.9	665.647	689.167	792.272	1.8901	1.09912	1.161	17.2073	17.5122
PHAS60	chr3:54068268-54069087	chr3	54068268	820	1982.63	2498.25	2198.38	1778.32	2742.28	2348.44	482.386	555.896	618.121	245.036	318.041	1322.62	38.4028	66.0543	26.6908	4.73583	3.26084	4.35862	115.818	89.1249
PHAS61	chr11:5046011-5047047	chr11	5046011	1037	9616.88	11196.8	10161.9	8271.74	12169.3	11381.3	1895.02	2198.3	2328.75	1296.32	1479.45	6189.49	189.81	150.603	186.269	2.67335	4.94594	0.819057	36.6629	39.8753
PHAS62	chr2:49030528-49031566	chr2	49030528	1039	4026.87	4836.17	4234.99	3407.14	5374.76	4652.59	916.793	1114.49	1120.42	609.631	792.325	3005.69	74.8281	80.5234	103.975	0	0	0.680011	39.9531	19.2603
PHAS63	chr6:34498309-34499163	chr6	34498309	855	9849.32	12286.1	10340.5	8785.11	12604.9	11510.9	2388.06	2763.9	2802.72	1652.74	2095.6	6920.06	262.419	179.29	217.975	1.18396	0	1.08966	0	3.83333
PHAS64	chr11:2507280-2508191	chr11	2507280	912	16558.3	18703	16950.3	15075.3	20577.5	19461.5	3551.57	4179.65	4458.28	2560.38	2873.33	11695.1	294.421	235.908	258.011	7.10374	7.60862	10.8966	19.0909	19.1666
PHAS65	chr1:74550907-74551750	chr1	74550907	844	13542.4	15721.5	14051.6	11738.9	17061	15694.4	2452.22	3137.67	3571.29	1572.64	2086.8	8765.44	132.01	106.006	153.073	6.21577	1.81934	1.4486	70.8721	97.6448
PHAS66	chr3:9146316-9147339	chr3	9146316	1024	8777.04	10362.5	9039.9	7933.57	10877.5	10183.9	2011.2	2419.99	2519.06	1377.7	1672.46	6340.68	201.615	193.445	151.248	1.18396	1.08695	0	6.36364	4.47222
PHAS67	chr3:57658089-57658740	chr3	57658089	652	6570.38	7908.49	7172.41	5593.29	8463.86	7755.35	1355.45	1423.87	1849.19	850.126	1189.91	4798.89	86.4062	122.672	88.9692	2.36791	6.52167	5.44828	10.3409	10.8611
PHAS68	chr11:4955434-4956407	chr11	4955434	974	6548.32	7514.56	6131.28	5819.4	7926.81	7370.19	1552.68	1632.1	1865.65	1262.44	1431.18	4592	148.811	141.545	151.248	4.73583	3.80431	3.26897	47.4204	62.0649
PHAS69	chr1:77596029-77596866	chr1	77596029	838	16604.1	20458.4	18147.2	14665.9	20849.1	20188.3	3827.47	4429.13	4637.02	2637.89	3059.77	11954.1	464.033	378.633	392.577	1.18396	2.17389	11.9862	52.1819	44.0833
PHAS70	chr2:45625555-45626454	chr2	45625555	900	5155.7	6567.75	5565.59	4669.16	7358.13	6179.36	874.325	1150.91	1380.19	551.082	806.069	3657.51	58.6709	56.618	62.2785	0	1.08695	0	0.0318182	1.57119
PHAS71	chr11:5318287-5319211	chr11	5318287	925	1759.62	2240.22	1924.94	1567.43	2341.8	2061.14	374.352	494.905	409.258	240.036	290.624	1223.69	30.4022	33.0272	35.5877	7.10374	11.9564	11.9862	7.74243	7.66666
PHAS72	chr11:4439538-4440651	chr11	4439538	1114	12507.6	14769.9	13511.5	11497	16170.5	14988.3	2511.17	2916.69	3172.46	1897.78	2135.81	9004.19	201.615	219.395	253.562	3.55187	6.52167	5.44828	14	13.4166
PHAS73	chr3:54366450-54367385	chr3	54366450	936	9069.7	10674	9724.56	7729.14	11469	10988	1938.34	2223.92	2499.3	1550.23	1902.76	6218.41	182.413	240.626	142.351	23.6791	7.60862	14.7104	71.2728	76.0277
PHAS74	chr4:4013155-4014293	chr4	4013155	1139	4993.09	6227.42	5157.99	4433.62	6582.09	5762.55	1132.06	1155.14	1454.06	589.768	978.89	3395.33	88.8009	99.7872	110.677	2.73372	0.0857263	1.17449	11.8104	25.4087
PHAS75	chr7:1558430-1559289	chr7	1558430	860	4413.34	5724.03	4965.46	3933.14	5732.97	5499.7	995.235	1078.15	1172.27	631.76	830.745	3438.34	83.206	80.2088	106.763	1.18396	2.17389	2.17931	12.0909	14.0555
PHAS76	chr9:814992-816189	chr9	814992	1198	6721.94	7435.17	6733.06	5648.75	7728.45	7378.98	1502.18	1642.96	1672.54	1134.23	1359.72	4236.06	151.584	179.605	164.371	16.5257	13.4708	13.0643	84.6908	80.6269
PHAS77	chr2:31344424-31345227	chr2	31344424	804	4172.67	5442.63	4716.54	3363.04	5345.53	5731.88	733.629	937.217	1040.23	415.061	554.115	2975.18	77.056	35.6415	44.7157	0	1.11482	0	1.39554	3.8829
PHAS78	chr8:59529646-59530393	chr8	59529646	748	5714.79	7137.59	6304.6	5249.66	7531.33	7344.01	1149.7	1371.93	1577.5	848.681	1067.36	4132.69	128.656	108.518	125.184	2.71323	5.78852	8.87079	24.8439	25.2543
PHAS79	chr11:2476172-2476908	chr11	2476172	737	3660.56	4743.57	4112.69	3562.48	4468.69	4271.88	973.566	1173.71	1033.97	690.102	711.936	2846.23	92.8067	94.3633	102.315	3.55187	1.08695	5.44828	2.54546	6.38888
PHAS80	chr7:57038269-57038748	chr7	57038269	480	10755	12565.7	10932.8	9204.78	13275.5	12140.5	1902.75	2404.6	2720.39	1240.18	1650.52	6649.57	115.208	113.236	133.454	0	0	0	0.636364	0.638888
PHAS81	chr12:2507912-2508766	chr12	2507912	855	7771.64	8470.97	7834.67	6253.01	9128.15	8563.77	1638.94	1897.14	1976.3	1330.2	1285.87	4842.01	179.213	117.954	160.145	9.47165	6.52167	4.35862	5.09092	6.06944
PHAS82	chr10:38338700-38339543	chr10	38338700	844	1254.77	1571.16	1161.46	1053.96	1442.86	1649.48	276.367	348.867	321.762	253.788	230.305	905.594	25.6018	37.7453	26.6908	9.47165	6.52167	6.53794	19.0909	30.0277
PHAS83	chr8:60385711-60386644	chr8	60385711	934	4599.59	5125.18	4472.94	4171.32	5601.25	5236.7	1053.54	1290	1251.3	724.274	866.387	3127.72	163.212	155.699	177.938	65.7096	72.8253	70.8276	294.319	240.861
PHAS84	chr2:42607411-42608620	chr2	42607411	1210	8231.05	9540.05	8291.35	6835.77	10157.5	9061.19	1530.07	1638.01	2043.73	1146.23	1222.81	5296.32	171.212	122.672	97.8662	1.18396	1.08695	0	17.2108	8.64628
PHAS85	chr3:48265161-48265985	chr3	48265161	825	9249.03	11274	10034.4	8785.37	12276.4	10511	2670.17	3148.6	2784.37	1777.76	2023.4	6317.85	384.028	391.608	329.186	0	2.17389	0	5.4091	5.43055
PHAS86	chr6:37606207-37607324	chr6	37606207	1118	1398.7	1687.27	1433.98	1202.42	1680.02	1371.84	428.34	399.979	298.751	266.651	329.704	916.256	57.1278	31.4723	49.1184	29.2043	25.5432	28.6035	343.313	323.645
PHAS87	chr1:88104904-88105716	chr1	88104904	813	13705.9	17070.8	15892.2	11582.4	17569.4	16524.7	2413.61	3243.79	3739.78	1767.76	1978.16	9922.98	156.811	169.854	137.902	0	1.63042	1.08966	4.13637	4.91944
PHAS88	chr11:5261318-5262407	chr11	5261318	1090	3677	4233.36	3524.77	2851.89	4429	4041.6	699.859	842.961	953.525	455.067	581.247	2290.62	64.0046	84.927	71.1754	4.73583	3.26084	10.8966	78.2728	31.9444
PHAS89	chr2:35640005-35641176	chr2	35640005	1172	4135.59	4765.32	4215.67	3479.81	5267.28	4598.25	845.181	1078.44	1143.1	632.594	751.234	2574.73	96.0069	82.5679	84.5208	14.2075	13.0433	10.8966	77.3183	131.678
PHAS90	chr1:79296269-79297198	chr1	79296269	930	1817.01	2346.17	2020.99	1791.59	2451.49	2341.22	437.243	481.002	570.615	287.816	307.251	1370.36	52.4909	38.2171	39.3936	18.3513	15.8694	19.1371	123.285	147.922
PHAS91	chr3:53156112-53157262	chr3	53156112	1151	8473.1	10341.8	9156.18	7620.98	10995.1	10895.9	1719.4	1994.15	2155.76	1255.36	1503.27	6320.28	91.4352	149.858	140.55	4.83449	8.42383	8.35403	11.2955	6.8361
PHAS92	chr3:62700365-62700812	chr3	62700365	448	3264.56	4116.11	3441.96	2816.91	4183.62	3942.18	627.898	790.135	794.056	405.06	514.532	2149.68	10.6674	18.8727	42.2604	0	6.52167	3.26897	0	0.830554
PHAS93	chr7:59135941-59136684	chr7	59135941	744	9277.71	11634.5	10480.8	8064.85	11624	11378.7	1808.95	2197.32	2388.28	1109.33	1655.09	6793.1	145.61	169.854	169.042	0	0	0	0	1.98765
PHAS94	chr6:42909776-42910571	chr6	42909776	796	9775.92	11972.5	11512.7	8361.83	12972.8	12418.2	1774.61	2312.26	2797.07	1345.2	1455.86	7037.45	128.009	132.109	115.66	4.73583	4.34778	1.08966	120.909	116.278
PHAS95	chr3:57169234-57170138	chr3	57169234	905	6488.71	8313.63	6913.81	5711.55	8487.2	7589.62	1464.75	1915.26	1738.64	1070.16	1115.88	4945.94	187.747	136.827	177.938	1.18396	2.17389	1.08966	1.48485	8.46527
PHAS96	chr7:59447701-59449020	chr7	59447701	1320	6936.31	7894.04	7028.32	5970.84	8817.85	7995.37	1394.4	1633.91	1739.35	987.646	1035	4722.79	112.008	103.8	115.66	0	0	1.08966	1.90909	3.19444
PHAS97	chr6:40081805-40082675	chr6	40081805	871	9195.1	10894.1	9398.02	7951.31	11410.1	10032.7	1664.06	2156.76	2109.33	1239.68	1543.59	6036.68	185.613	134.468	146.799	7.10374	8.69556	10.8966	193.773	182.722
PHAS98	chr12:731815-732498	chr12	731815	684	11825.5	13129.9	11928	9803.03	14327.7	12950	2335.3	2811.22	2987.59	1665.25	1938.4	6991.08	185.613	184.008	191.284	14.2075	7.60862	11.9862	3.81819	6.38888
PHAS99	chr9:57139164-57140196	chr9	57139164	1033	3609.87	4703.94	3917.21	3223.41	4623.13	4451.2	904.423	949.76	976.754	549.248	711.936	2722.45	176.013	144.848	169.042	0	0	0	3.52025	9.17288
PHAS100	chr1:3727204-3728288	chr1	3727204	1085	7235.06	8589.18	7782.89	6356.46	9205.34	8754.3	1454.73	1722.32	1889.34	1075.73	1224.3	5045.36	107.494	128.5	113.437	4.74852	6.00959	5.6185	36.7605	44.4205
PHAS101	chr4:61811868-61812815	chr4	61811868	948	8428.84	9830.84	8207.23	7711.01	10293	9091.92	2254.9	2653.02	2685.11	1648.99	1887.68	5751.16	313.623	334.99	315.841	2.36791	2.17389	0	14.0212	16.2916
PHAS102	chr8:52142115-52142884	chr8	52142115	770	2274.79	2788.02	2463.78	2088.17	3108.51	2525.82	509.919	680.412	736.598	389.502	480.26	1640.05	59.6043	30.6681	97.619	0.345321	1.44926	2.45173	2.63485	5.83363
PHAS103	chr13:16072019-16072886	chr13	16072019	868	9167.32	11675.6	9662.7	7873.43	11568.7	10901.7	1624.28	2004.64	2416.04	1046.82	1568.27	6480.7	108.808	103.8	103.797	0	0	0	0	0.638888
PHAS104	chr1:78421626-78422397	chr1	78421626	772	5681.99	6001.58	5381.08	4608.49	6609.31	5712.68	1306.46	1432.88	1343.56	970.144	1025.41	3179.73	153.611	155.699	151.248	1.18396	6.52167	4.35862	126.949	149.713
PHAS105	chr7:1969417-1970404	chr7	1969417	988	4889.18	5704.31	5187.31	4447.93	6491.44	5926.13	905.73	1035.78	1285.64	795.118	863.645	3164.25	134.41	108.518	180.163	3.55187	0	1.08966	12.0909	15.9722
PHAS106	chr8:62566850-62567873	chr8	62566850	1024	3076.88	3691.03	3261.47	2657.95	3920.99	3158.89	684.972	759.936	815.695	350.052	520.929	1913.16	76.8055	42.4635	115.66	8.28769	3.26084	5.44828	77.3183	76.0613
PHAS107	chr7:56177686-56178644	chr7	56177686	959	10039	11948.2	10457.9	8806.3	12549	11413.4	2364.19	2615.79	2722.27	1648.3	1754.71	6817.47	268.819	231.19	245.11	2.36791	0	5.44828	16.5455	20.47
PHAS108	chr11:7089453-7090666	chr11	7089453	1214	7812.28	9653.55	8190.75	7157.8	10158.2	9555.75	1420.99	1845.98	2098.51	980.145	1269.42	5577.65	138.677	94.3633	81.5551	0	1.08695	2.17931	1.90909	1.91666
PHAS109	chr10:60472419-60473272	chr10	60472419	854	3801.88	4617.73	4166.94	3145.98	5191.07	4330.49	849.201	1047.95	1027.38	525.078	647.049	2741.13	48.0035	42.4635	48.9331	1.18396	0	0	0.636364	3.19444
PHAS110	chr5:4404861-4405817	chr5	4404861	957	4482.98	5011.28	4373.3	4004.94	5755.15	5074.23	826.589	974.26	1159.33	700.104	778.652	2941.28	88.0063	66.0543	133.454	0	2.17389	0	9.75759	8.62499
PHAS111	chr11:52829859-52830595	chr11	52829859	737	2064.32	2684.72	2152.96	1776.73	2438.37	2162.15	560.481	599.024	613.888	350.052	438.677	1526.57	57.6041	62.9089	48.9331	0	2.17389	2.17931	96.7274	83.5346
PHAS112	chr7:1972756-1974343	chr7	1972756	1588	3259.46	4215.99	3498.52	2868.84	4407.62	3970.29	703.48	846.477	966.697	365.054	471.578	2575.24	48.0035	103.8	31.1392	4.73583	1.08695	4.35862	5.09092	5.1111
PHAS113	chr3:8482140-8483104	chr3	8482140	965	5269.88	5896.07	5322.41	4462.55	6468.24	5828.43	1232.8	1383.05	1437.89	978.74	954.412	3484.08	196.242	177.689	228.715	10.2061	10.4166	11.0782	75.207	157.316
PHAS114	chr1:18638828-18639503	chr1	18638828	676	127.51	135.047	142.407	110.861	146.197	111.811	42.0126	38.4692	38.7489	30.337	32.2415	88.3159	12.1773	6.53515	11.6516	0	0.0946456	0.213391	2.39355	4.61649
PHAS115	chr10:58671803-58672726	chr10	58671803	924	6348.79	7685.3	6599	5424.26	8080.57	6919.3	1362.99	1543.31	1682.43	892.632	1151.53	4242.85	182.413	127.784	124.557	0	0	0	0.636364	0.638888
PHAS116	chr9:3708464-3709253	chr9	3708464	790	4665.43	5704.31	5023.07	4172.38	6064.45	5666.08	891.912	1160.19	1254.59	610.09	795.102	3411.43	64.0046	66.0543	57.83	5.91978	6.52167	1.08966	24.8182	24.2777
PHAS117	chr2:43158542-43159590	chr2	43158542	1049	3041.34	3910.14	3145.06	2956.28	3662.53	3394.73	716.042	977.64	889.079	522.577	636.082	1957.91	44.8032	75.4906	40.0362	4.73583	4.34778	4.35862	51.8637	81.7777
PHAS118	chr1:3839405-3840147	chr1	3839405	743	7280.68	8766.15	7423.86	6295.14	9042.23	7989.86	1339.12	1633.46	1843.2	882.631	997.99	4703.69	70.4051	103.8	93.4177	0	0	0	10.8182	10.2598
PHAS119	chr10:57542727-57543879	chr10	57542727	1153	6790.21	8305.97	7415.38	6272.88	9184.01	8529.95	1499.92	1889.02	2074.52	1050.16	1348.93	5640.89	140.81	150.981	151.248	1.18396	1.08695	1.08966	7.00001	8.94443
PHAS120	chr10:2224029-2225245	chr10	2224029	1217	8746.49	10606	9730.2	7879.25	11454.9	10962.3	1792.7	2089.04	2235.59	1232.98	1516.41	6758.5	235.217	247.782	216.863	116.245	124.841	106.203	154.499	96.1815
PHAS121	chr6:38157358-38158050	chr6	38157358	693	6533	8005.89	6972.13	5959.71	8101.39	7649.23	1391.56	1567.79	1775.81	755.112	1137.82	4844.17	65.0714	80.2088	104.91	0	0	0	7.00001	14.6944
PHAS122	chr1:81527813-81528622	chr1	81527813	810	19558.4	22257	20686.6	16907.8	24361.7	23089.9	3663.96	4259.88	4862.18	2430.36	2883.39	12558.6	292.821	301.963	335.859	2.36791	1.08695	0	1.90909	5.74999
PHAS123	chr1:4639006-4639319	chr1	4639006	314	5649.31	6713.14	6340.95	5056.78	7041.97	6500.25	1038.89	1361.66	1380.19	625.093	762.201	3798.93	41.603	28.309	66.7269	0	0	0	0	0
PHAS124	chr7:63881423-63882118	chr7	63881423	696	11414.4	13101	11735.9	10417.7	14143.7	12261.3	3060.22	3807.3	3368.39	2536.63	2856.88	8485.64	480.675	545.734	450.184	14.2075	10.8695	22.8828	45.1819	39.9305
PHAS125	chr3:46756761-46757933	chr3	46756761	1173	10547.1	12488	11170.6	9511.06	13626.4	13502.7	2393.09	2905.88	3079.79	1997.8	1930.18	8125.99	297.621	311.399	186.835	9.47165	7.60862	7.62759	30.5455	25.2361
PHAS126	chr7:62246240-62247152	chr7	62246240	913	11934.2	13752.4	12009.7	10167.2	14411.5	13443.6	2445.93	3071.23	3171.14	1731.26	1989.13	7793.12	342.425	306.681	324.738	2.36791	1.08695	0	0.795455	1.27778
PHAS127	chr9:3692260-3693299	chr9	3692260	1040	3417.53	4044.93	3551.16	3134.06	4470.58	4047.95	641.925	835.659	884.845	500.074	603.181	2493.05	88.0063	70.7725	131.23	0	1.63042	0	3.5	7.34721
PHAS128	chr8:4432174-4433019	chr8	4432174	846	9122.88	10831.2	9477.88	7655.47	11736.1	10461.6	2119.85	2561.59	2688.51	1478.39	1620.38	6636.22	243.189	200.379	257.588	0.0514764	0	1.27719	22.8608	18.2129
PHAS129	chr8:51011369-51012280	chr8	51011369	912	2935.83	3429.17	2880	2539.68	3789.01	3151.31	713.958	763.102	741.571	545.795	599.612	2036.71	70.2273	56.618	64.5027	0.591978	1.24222	3.26897	7.90809	18.0344
PHAS130	chr7:58155825-58156577	chr7	58155825	753	6684.33	7845.09	6712.16	5396.97	8422.35	7563.7	1264.25	1615.88	1645.03	887.631	962.348	4276.84	123.209	99.0815	137.902	1.18396	1.08695	2.17931	0	0.638888
PHAS131	chr1:1428503-1429326	chr1	1428503	824	12859.2	15398.4	12960.4	11920.8	15736	14758.6	3012.4	3488.22	3372.7	2100.31	2444.59	8936.09	284.821	304.322	378.119	7.10374	4.34778	0	13.894	31.8912
PHAS132	chr11:852557-853548	chr11	852557	992	10063.1	12435.3	10322.9	9030.66	12461.4	11176.4	2342.84	2941.94	2641.46	1740.26	1876.44	7214.26	215.482	169.854	226.872	0	0	1.08966	2.54546	10.8611
PHAS133	chr5:58233284-58234158	chr5	58233284	875	8761.96	10420.6	9739.55	7174.52	10779.9	10971.3	1570.77	1813.3	1995.58	1155.48	1151.69	5513.32	140.81	103.8	146.058	1.18396	5.43473	3.26897	110.727	143.111
PHAS134	chr12:3969408-3970371	chr12	3969408	964	8117.19	9768.58	9240.98	6916.17	10298.8	9985.51	1795.97	2015.68	2318.19	1285.19	1414.73	5795.8	92.8067	134.468	160.145	0	0	2.17931	0.636364	1.91666
PHAS135	chr10:60495789-60496704	chr10	60495789	916	6210.53	7688.7	6795.17	5614.75	7953.87	8098.76	1288.88	1728.11	1759.81	815.121	1058.31	5147.46	91.2066	70.7725	155.696	15.3914	9.78251	8.71725	2.54546	0.638888
PHAS136	chr12:4726819-4728077	chr12	4726819	1259	844.445	811.044	768.317	711.029	849.535	755.147	234.048	222.475	229.979	167.558	147.181	456.609	42.3589	22.9898	39.3164	2.67518	2.34808	1.1993	113.203	153.378
PHAS137	chr5:4920151-4921305	chr5	4920151	1155	8415.76	10048.4	9164.46	6938.47	10638.8	10300.1	1676.33	1986.91	2159.91	1210.1	1545.16	5954.43	211.894	175.573	156.19	0.131551	1.08695	0.181609	16.6515	21.206
