# Supplementary material for: 24-nt reproductive phasiRNAs are broadly present in angiosperms
Source: Nat Commun. 2019 Feb 7;10:627. doi: 10.1038/s41467-019-08543-0 (PMC6367383; doi:10.1038/s41467-019-08543-0)
Supplement: Supplementary file 12 — Supplementary Data 9 [file 41467_2019_8543_MOESM12_ESM.xlsx]

## Sheet: Sheet1
Supplementary Data 9. 24-PHAS loci in Petunia axillaris
Name	Genomic coordinates	Contig	Start	Locus length	PHAS expression (phasiRNA abundance)
					Larger_bud_1	Larger_bud_2	Young_bud_1	Young_bud_2	Young_bud_3	Young_bud_4	Total
PHAS1	PeAxi162SCf00001:265637-266383	PeAxi162SCf00001	265637	266383	1876.43	1982.31	666.458	309.12	362.9	381.141	1719.62
PHAS2	PeAxi162SCf00001:6064982-6065632	PeAxi162SCf00001	6064982	6065632	1699.97	1917.74	564.597	432.867	534.976	570.953	2103.39
PHAS3	PeAxi162SCf00002:492931-493359	PeAxi162SCf00002	492931	493359	1223	1861.08	722.99	283.733	319.379	425.612	1751.71
PHAS4	PeAxi162SCf00003:2602469-2603300	PeAxi162SCf00003	2602469	2603300	3510.02	3641.78	1152.8	585.884	609.297	865.05	3213.03
PHAS5	PeAxi162SCf00003:2886945-2887482	PeAxi162SCf00003	2886945	2887482	558.504	860.691	270.732	170.987	191.586	205.066	838.371
PHAS6	PeAxi162SCf00003:3464321-3465020	PeAxi162SCf00003	3464321	3465020	1290.04	1666.6	401.776	288.464	322.708	406.579	1419.53
PHAS7	PeAxi162SCf00003:3571286-3572040	PeAxi162SCf00003	3571286	3572040	3073.81	3393.83	893.461	669.76	669.78	647.163	2880.16
PHAS8	PeAxi162SCf00003:4613379-4614030	PeAxi162SCf00003	4613379	4614030	1162.67	1426.1	364.563	275.37	240.326	292.848	1173.11
PHAS9	PeAxi162SCf00003:522735-523511	PeAxi162SCf00003	522735	523511	2042.41	1813.14	587.88	368.853	428.516	423.53	1808.78
PHAS10	PeAxi162SCf00004:4022482-4023116	PeAxi162SCf00004	4022482	4023116	2070.95	2219.93	774.217	406.186	494.478	497.241	2172.12
PHAS11	PeAxi162SCf00006:2172933-2173695	PeAxi162SCf00006	2172933	2173695	582.964	767.098	253.277	253.866	318.709	237.793	1063.64
PHAS12	PeAxi162SCf00008:3541308-3542249	PeAxi162SCf00008	3541308	3542249	1673.47	2292.58	752.128	413.369	454.897	371.557	1991.95
PHAS13	PeAxi162SCf00011:1038913-1039533	PeAxi162SCf00011	1038913	1039533	1220.62	1326.92	408.654	301.653	292.596	331.078	1333.98
PHAS14	PeAxi162SCf00011:1431016-1431532	PeAxi162SCf00011	1431016	1431532	2034.26	2371.03	728.059	429.706	512.88	523.061	2193.71
PHAS15	PeAxi162SCf00011:1728152-1728916	PeAxi162SCf00011	1728152	1728916	2644.4	3936.22	749.595	371.093	506.52	599.368	2226.58
PHAS16	PeAxi162SCf00013:641380-642449	PeAxi162SCf00013	641380	642449	1839.67	2285	689.091	384.127	429.358	528.352	2030.93
PHAS17	PeAxi162SCf00015:271613-272185	PeAxi162SCf00015	271613	272185	1061.57	1545.82	504.209	333.013	311.344	306.091	1454.66
PHAS18	PeAxi162SCf00015:592149-592937	PeAxi162SCf00015	592149	592937	1888.27	2673.22	699.926	402.453	466.793	535.346	2104.52
PHAS19	PeAxi162SCf00016:1515170-1515865	PeAxi162SCf00016	1515170	1515865	1941.86	1902.25	712.537	392.995	486.024	513.066	2104.62
PHAS20	PeAxi162SCf00016:173098-173791	PeAxi162SCf00016	173098	173791	1386.07	1121.59	411.322	218.773	190.154	312.337	1132.59
PHAS21	PeAxi162SCf00016:177546-178099	PeAxi162SCf00016	177546	178099	1458.67	1479.96	663.195	255.36	284.562	366.059	1569.18
PHAS22	PeAxi162SCf00016:2528804-2529276	PeAxi162SCf00016	2528804	2529276	538.121	674.116	343.415	134.4	212.919	164.165	854.898
PHAS23	PeAxi162SCf00016:2990758-2991369	PeAxi162SCf00016	2990758	2991369	2121.04	2594.77	545.68	371.442	323.552	442.27	1682.94
PHAS24	PeAxi162SCf00016:3009897-3010590	PeAxi162SCf00016	3009897	3010590	1589.9	1656.23	653.167	303.893	371.158	374.805	1703.02
PHAS25	PeAxi162SCf00016:542630-543205	PeAxi162SCf00016	542630	543205	1141.47	1400.53	508.089	240.427	300.153	279.854	1328.52
PHAS26	PeAxi162SCf00016:567741-568338	PeAxi162SCf00016	567741	568338	2946.36	2835.73	519.829	579.722	480.954	498.609	2079.11
PHAS27	PeAxi162SCf00016:998138-999216	PeAxi162SCf00016	998138	999216	3326.57	3800.62	978.344	592.853	644.783	772.181	2988.16
PHAS28	PeAxi162SCf00017:2092041-2092666	PeAxi162SCf00017	2092041	2092666	954.569	1057.66	384.159	239.68	268.476	270.56	1162.87
PHAS29	PeAxi162SCf00017:2962081-2962812	PeAxi162SCf00017	2962081	2962812	1814.12	2328.41	752.602	275.656	338.349	449.922	1816.53
PHAS30	PeAxi162SCf00017:2976508-2977116	PeAxi162SCf00017	2976508	2977116	701.188	743.852	265.322	131.413	196.85	160.417	754.001
PHAS31	PeAxi162SCf00017:2981685-2982599	PeAxi162SCf00017	2981685	2982599	2570.14	3472.13	815.303	574.246	718.444	731.436	2839.43
PHAS32	PeAxi162SCf00020:2007460-2008291	PeAxi162SCf00020	2007460	2008291	3363.26	3045.14	989.501	627.573	681.832	719.625	3018.53
PHAS33	PeAxi162SCf00020:590833-591604	PeAxi162SCf00020	590833	591604	1992.76	1619.43	437.272	330.026	297.283	333.576	1398.16
PHAS34	PeAxi162SCf00021:2241342-2241933	PeAxi162SCf00021	2241342	2241933	970.728	976.306	404.531	189.653	226.98	264.862	1086.03
PHAS35	PeAxi162SCf00025:2989667-2990476	PeAxi162SCf00025	2989667	2990476	3200.19	4143.49	867.268	512.213	707.186	930.766	3017.43
PHAS36	PeAxi162SCf00026:2017955-2018662	PeAxi162SCf00026	2017955	2018662	1924.19	1558.12	608.252	492.053	516.228	412.285	2028.82
PHAS37	PeAxi162SCf00026:2624434-2625081	PeAxi162SCf00026	2624434	2625081	391.361	441.662	238.644	153.813	179.441	175.499	747.398
PHAS38	PeAxi162SCf00037:287072-288069	PeAxi162SCf00037	287072	288069	1431.13	1390.43	487.525	230.836	275.856	279.929	1274.15
PHAS39	PeAxi162SCf00038:1332729-1333645	PeAxi162SCf00038	1332729	1333645	3106.43	2889.21	1143.26	570.951	640.096	688.392	3042.7
PHAS40	PeAxi162SCf00038:1600114-1600765	PeAxi162SCf00038	1600114	1600765	661.686	522.855	240.106	152.263	179.589	124.404	696.362
PHAS41	PeAxi162SCf00038:1732615-1733550	PeAxi162SCf00038	1732615	1733550	1814.8	1731.78	538.405	266.112	367.039	459.344	1630.9
PHAS42	PeAxi162SCf00038:1831769-1832374	PeAxi162SCf00038	1831769	1832374	1457.3	1840.26	724.664	322.56	401.734	422.28	1871.24
PHAS43	PeAxi162SCf00038:1941954-1942526	PeAxi162SCf00038	1941954	1942526	1695.9	2536.21	792.257	440.832	533.235	535.138	2301.46
PHAS44	PeAxi162SCf00038:2022298-2022965	PeAxi162SCf00038	2022298	2022965	2317.8	2337.82	720.371	496.462	486.529	539.059	2242.42
PHAS45	PeAxi162SCf00038:2720019-2720786	PeAxi162SCf00038	2720019	2720786	542.418	519.147	177.685	82.9203	84.1772	113.201	457.984
PHAS46	PeAxi162SCf00038:2727656-2728115	PeAxi162SCf00038	2727656	2728115	343.8	376.769	108.409	46.5422	45.9762	66.8402	267.767
PHAS47	PeAxi162SCf00038:2739376-2740077	PeAxi162SCf00038	2739376	2740077	2384.85	2185.07	616.498	344.213	366.917	414.784	1742.41
PHAS48	PeAxi162SCf00039:1344039-1344716	PeAxi162SCf00039	1344039	1344716	1470.32	1480.37	578.473	332.272	383.073	344.428	1638.25
PHAS49	PeAxi162SCf00039:668027-668728	PeAxi162SCf00039	668027	668728	1648.61	2157.12	663.547	396.48	350.848	444.144	1855.02
PHAS50	PeAxi162SCf00040:3111705-3112380	PeAxi162SCf00040	3111705	3112380	1223	1731.78	502.608	267.258	321.387	262.363	1353.62
PHAS51	PeAxi162SCf00042:1466571-1467267	PeAxi162SCf00042	1466571	1467267	259.548	316.137	110.591	88.8533	86.9222	127.85	414.217
PHAS52	PeAxi162SCf00045:1888905-1889416	PeAxi162SCf00045	1888905	1889416	2202.57	2128.11	685.375	433.066	455.232	462.866	2036.54
PHAS53	PeAxi162SCf00045:2569490-2570162	PeAxi162SCf00045	2569490	2570162	856.102	1115.78	510.151	275.271	330.984	312.337	1428.74
PHAS54	PeAxi162SCf00045:463743-464325	PeAxi162SCf00045	463743	464325	1161.04	1415.55	376.107	241.401	293.304	383.491	1294.3
PHAS55	PeAxi162SCf00045:744046-744762	PeAxi162SCf00045	744046	744762	774.815	1049.92	360.149	169.493	184.061	216.138	929.841
PHAS56	PeAxi162SCf00046:625550-626399	PeAxi162SCf00046	625550	626399	1410.53	1650.42	621.348	293.44	331.654	361.562	1608
PHAS57	PeAxi162SCf00047:1321551-1322402	PeAxi162SCf00047	1321551	1322402	2178.85	2541.98	759.006	484.978	507.114	582.667	2333.77
PHAS58	PeAxi162SCf00047:1354380-1355325	PeAxi162SCf00047	1354380	1355325	2227.22	2754.58	948.95	604.8	573.499	600.139	2727.39
PHAS59	PeAxi162SCf00047:430793-431705	PeAxi162SCf00047	430793	431705	2656.63	3257.72	986.341	708.515	808.595	868.596	3372.05
PHAS60	PeAxi162SCf00047:878754-879259	PeAxi162SCf00047	878754	879259	391.361	432.364	210.996	125.925	124.538	95.7835	557.243
PHAS61	PeAxi162SCf00050:2166652-2167415	PeAxi162SCf00050	2166652	2167415	962.095	1082.07	370.675	236.808	257.11	275.898	1140.49
PHAS62	PeAxi162SCf00057:272246-273025	PeAxi162SCf00057	272246	273025	2657.99	2603.48	710.112	500.266	491.795	502.239	2204.41
PHAS63	PeAxi162SCf00062:311565-312459	PeAxi162SCf00062	311565	312459	1122.51	1355.33	591.049	261.276	318.535	304.32	1475.18
PHAS64	PeAxi162SCf00062:35138-36039	PeAxi162SCf00062	35138	36039	2761.46	2768.78	547.956	409.691	447.452	503.074	1908.17
PHAS65	PeAxi162SCf00064:279477-280138	PeAxi162SCf00064	279477	280138	1439.07	1783.11	454.976	219.147	361.561	429.776	1465.46
PHAS66	PeAxi162SCf00064:767594-768333	PeAxi162SCf00064	767594	768333	1776.46	1983.33	742.271	347.977	366.366	416.43	1873.04
PHAS67	PeAxi162SCf00066:1478289-1479021	PeAxi162SCf00066	1478289	1479021	2164.71	2475.63	734.462	333.013	450.21	457.262	1974.95
PHAS68	PeAxi162SCf00069:1369476-1370077	PeAxi162SCf00069	1369476	1370077	2011.84	1813.14	750.856	348.444	394.369	442.27	1935.94
PHAS69	PeAxi162SCf00069:1766610-1767795	PeAxi162SCf00069	1766610	1767795	1170.38	1563.25	585.26	412.019	445.206	454.086	1896.57
PHAS70	PeAxi162SCf00069:1925283-1925981	PeAxi162SCf00069	1925283	1925981	869.533	773.224	229.953	115.516	127.551	193.484	666.505
PHAS71	PeAxi162SCf00069:2168882-2169423	PeAxi162SCf00069	2168882	2169423	2307.4	2940.54	662.82	508.231	570.462	607.293	2348.81
PHAS72	PeAxi162SCf00069:2178386-2179127	PeAxi162SCf00069	2178386	2179127	1606.21	1940.99	686.83	396.48	492.821	434.86	2010.99
PHAS73	PeAxi162SCf00071:440059-441113	PeAxi162SCf00071	440059	441113	3218.01	3651.74	927.886	637.411	650.56	713.332	2929.19
PHAS74	PeAxi162SCf00071:450013-450564	PeAxi162SCf00071	450013	450564	1627.95	1476.08	526.764	331.893	300.408	301.702	1460.77
PHAS75	PeAxi162SCf00072:1074007-1074788	PeAxi162SCf00072	1074007	1074788	1835.49	2067.43	544.291	423.111	392.137	366.116	1725.66
PHAS76	PeAxi162SCf00074:1689053-1689981	PeAxi162SCf00074	1689053	1689981	3234.35	3733.69	827.842	610.696	620.302	723.694	2782.54
PHAS77	PeAxi162SCf00074:1700136-1700703	PeAxi162SCf00074	1700136	1700703	662.46	790.343	317.95	153.067	133.911	147.631	752.559
PHAS78	PeAxi162SCf00074:373915-375035	PeAxi162SCf00074	373915	375035	1879.35	2109.52	543.74	305.138	367.587	411.036	1627.5
PHAS79	PeAxi162SCf00074:470232-471151	PeAxi162SCf00074	470232	471151	725.176	835.706	358.611	128.654	145.987	180.602	813.853
PHAS80	PeAxi162SCf00074:645587-646617	PeAxi162SCf00074	645587	646617	1602.13	1518.21	492.325	253.866	310.005	372.306	1428.5
PHAS81	PeAxi162SCf00074:727014-727401	PeAxi162SCf00074	727014	727401	326.134	348.681	164.432	85.1199	113.066	77.4597	440.077
PHAS82	PeAxi162SCf00074:732901-733646	PeAxi162SCf00074	732901	733646	2811.55	2959.91	631.534	474.755	455.79	650.786	2212.87
PHAS83	PeAxi162SCf00075:1612600-1613647	PeAxi162SCf00075	1612600	1613647	2605.5	2559.41	833.8	430.186	369.239	543.694	2176.92
PHAS84	PeAxi162SCf00075:1947909-1948736	PeAxi162SCf00075	1947909	1948736	1223	1444.57	532.907	289.706	341.92	317.335	1481.87
PHAS85	PeAxi162SCf00078:251305-252215	PeAxi162SCf00078	251305	252215	3297.55	3382.48	1035.86	735.396	672.641	692.567	3136.46
PHAS86	PeAxi162SCf00079:739800-740773	PeAxi162SCf00079	739800	740773	2190.34	2243.18	746.491	513.706	492.191	442.27	2194.66
PHAS87	PeAxi162SCf00081:2303427-2304162	PeAxi162SCf00081	2303427	2304162	868.332	825.211	355.056	262.826	255.324	234.878	1108.08
PHAS88	PeAxi162SCf00082:73532-74081	PeAxi162SCf00082	73532	74081	811.258	741.915	246.89	124.195	107.709	162.415	641.21
PHAS89	PeAxi162SCf00083:1028512-1029439	PeAxi162SCf00083	1028512	1029439	1134.25	907.4	422.508	372.881	337.935	307.986	1441.31
PHAS90	PeAxi162SCf00083:792519-793363	PeAxi162SCf00083	792519	793363	1850.81	2284.92	698.887	527.644	507.345	458.598	2192.47
PHAS91	PeAxi162SCf00084:1180591-1181267	PeAxi162SCf00084	1180591	1181267	958.018	1371.48	492.568	219.52	233.274	271.109	1216.47
PHAS92	PeAxi162SCf00086:467015-467712	PeAxi162SCf00086	467015	467712	596.01	730.292	225.996	132.972	156.852	147.007	662.826
PHAS93	PeAxi162SCf00087:399762-400133	PeAxi162SCf00087	399762	400133	766.415	918.193	398.711	253.12	278.536	296.096	1226.46
PHAS94	PeAxi162SCf00089:1575312-1575880	PeAxi162SCf00089	1575312	1575880	1019.17	1011.17	408.169	264.693	264.029	267.847	1204.74
PHAS95	PeAxi162SCf00089:1915221-1915775	PeAxi162SCf00089	1915221	1915775	3753.26	5263.14	1107.37	881.066	1078.66	1286.92	4354.01
PHAS96	PeAxi162SCf00089:499000-499822	PeAxi162SCf00089	499000	499822	2689.25	2673.22	896.614	365.866	425.838	579.812	2268.13
PHAS97	PeAxi162SCf00089:717487-718237	PeAxi162SCf00089	717487	718237	1577.96	2425.27	660.216	343.102	418.158	392.483	1813.96
PHAS98	PeAxi162SCf00092:736709-737322	PeAxi162SCf00092	736709	737322	1324.92	1185.51	480.199	291.946	394.369	279.854	1446.37
PHAS99	PeAxi162SCf00096:1838880-1839758	PeAxi162SCf00096	1838880	1839758	1622.11	1891.59	605.27	432.353	341.443	346.025	1725.09
PHAS100	PeAxi162SCf00098:1581915-1582488	PeAxi162SCf00098	1581915	1582488	333.064	583.459	167.342	109.436	118.067	122.555	517.4
PHAS101	PeAxi162SCf00102:1458768-1459638	PeAxi162SCf00102	1458768	1459638	1646.98	1807.88	541.315	271.786	385.665	407.288	1606.05
PHAS102	PeAxi162SCf00102:687755-688388	PeAxi162SCf00102	687755	688388	1495.6	1995.81	750.368	418.967	455.234	527.087	2151.66
PHAS103	PeAxi162SCf00102:821893-822390	PeAxi162SCf00102	821893	822390	839.795	714.795	289.574	165.76	115.164	149.922	720.42
PHAS104	PeAxi162SCf00103:1164122-1164489	PeAxi162SCf00103	1164122	1164489	109.526	120.535	63.0192	32.7886	33.2939	35.1604	164.262
PHAS105	PeAxi162SCf00111:255101-255968	PeAxi162SCf00111	255101	255968	3225.67	3126.5	829.919	460.906	623.357	635.919	2550.1
PHAS106	PeAxi162SCf00117:1039087-1039802	PeAxi162SCf00117	1039087	1039802	1235.23	1317.24	405.986	324.551	355.981	383.55	1470.07
PHAS107	PeAxi162SCf00119:1318738-1319270	PeAxi162SCf00119	1318738	1319270	2148.84	2423.33	872.514	435.705	494.356	558.043	2360.62
PHAS108	PeAxi162SCf00119:606872-607870	PeAxi162SCf00119	606872	607870	2181.07	2485.36	679.404	423.272	470.055	610.657	2183.39
PHAS109	PeAxi162SCf00120:485934-486929	PeAxi162SCf00120	485934	486929	1214.85	1476.08	559.359	236.061	385.37	372.306	1553.1
PHAS110	PeAxi162SCf00126:1288443-1289069	PeAxi162SCf00126	1288443	1289069	2933.85	3091.64	1009.39	594.346	786.903	817.491	3208.13
PHAS111	PeAxi162SCf00128:1004606-1005845	PeAxi162SCf00128	1004606	1005845	2985.02	3901.5	794.234	410.403	474.817	613.517	2292.97
PHAS112	PeAxi162SCf00128:276197-276810	PeAxi162SCf00128	276197	276810	1540.98	1755.03	481.654	262.08	238.809	294.43	1276.97
PHAS113	PeAxi162SCf00128:295896-296692	PeAxi162SCf00128	295896	296692	2617.22	2452.39	781.558	652.586	634.74	557.21	2626.09
PHAS114	PeAxi162SCf00129:1594929-1595735	PeAxi162SCf00129	1594929	1595735	2247.29	3369.49	779.363	372.154	546.06	618.031	2315.61
PHAS115	PeAxi162SCf00129:843775-844369	PeAxi162SCf00129	843775	844369	1907.88	1487.7	615.666	391.542	328.752	439.355	1775.32
PHAS116	PeAxi162SCf00130:1043667-1044387	PeAxi162SCf00130	1043667	1044387	1549.09	2290.59	515.71	247.162	394.601	414.935	1572.41
PHAS117	PeAxi162SCf00132:370177-370840	PeAxi162SCf00132	370177	370840	1744.86	1635.13	631.609	342.516	323.239	417.833	1715.2
PHAS118	PeAxi162SCf00132:452549-453331	PeAxi162SCf00132	452549	453331	2091.33	2545.37	893.391	410.749	476.189	538.47	2318.8
PHAS119	PeAxi162SCf00134:2083826-2084823	PeAxi162SCf00134	2083826	2084823	2421.54	2821.41	809.79	502.506	582.849	567.205	2462.35
PHAS120	PeAxi162SCf00140:149568-149903	PeAxi162SCf00140	149568	149903	309.827	278.945	104.771	71.7164	77.6686	63.3004	317.456
PHAS121	PeAxi162SCf00140:180579-181263	PeAxi162SCf00140	180579	181263	1557.29	1324.99	483.109	385.28	410.885	345.133	1624.41
PHAS122	PeAxi162SCf00141:1592908-1593380	PeAxi162SCf00141	1592908	1593380	481.048	616.003	230.398	111.751	122.975	125.768	590.893
PHAS123	PeAxi162SCf00145:930245-930978	PeAxi162SCf00145	930245	930978	1386.07	1493.52	532.584	309.506	350.406	337.602	1530.1
PHAS124	PeAxi162SCf00153:1905991-1906745	PeAxi162SCf00153	1905991	1906745	1795.77	1580.69	587.88	380.8	456.733	434.966	1860.38
PHAS125	PeAxi162SCf00159:647746-648143	PeAxi162SCf00159	647746	648143	684.881	1152.97	329.764	139.224	176.317	183.238	828.543
PHAS126	PeAxi162SCf00159:967330-968009	PeAxi162SCf00159	967330	968009	1095.56	1107.65	377.709	226.727	242.786	237.5	1084.72
PHAS127	PeAxi162SCf00160:1047691-1048517	PeAxi162SCf00160	1047691	1048517	1633.66	2039.78	676.644	326.884	346.447	364.81	1714.79
PHAS128	PeAxi162SCf00166:1090409-1090938	PeAxi162SCf00166	1090409	1090938	571.187	1012.63	285.433	82.1716	179.441	159.917	706.962
PHAS129	PeAxi162SCf00166:663347-664109	PeAxi162SCf00166	663347	664109	2743.6	2882.43	1037.52	528.484	490.116	559.292	2615.41
PHAS130	PeAxi162SCf00170:1109115-1109845	PeAxi162SCf00170	1109115	1109845	1296.38	1560.35	521.307	362.88	428.516	392.296	1705
PHAS131	PeAxi162SCf00170:803686-804131	PeAxi162SCf00170	803686	804131	1271.92	1406.35	416.172	310.613	333.886	313.587	1374.26
PHAS132	PeAxi162SCf00171:1188889-1189480	PeAxi162SCf00171	1188889	1189480	1127.2	1237.82	392.89	217.952	257.11	238.501	1106.45
PHAS133	PeAxi162SCf00173:420209-420920	PeAxi162SCf00173	420209	420920	2789.12	3051.53	1016.18	641.137	564.197	615.513	2837.03
PHAS134	PeAxi162SCf00174:122084-122831	PeAxi162SCf00174	122084	122831	2482.69	2364.57	749.401	498.026	380.978	493.701	2122.11
PHAS135	PeAxi162SCf00174:257512-258089	PeAxi162SCf00174	257512	258089	1145.14	1040.23	208.086	198.254	181.561	194.899	782.8
PHAS136	PeAxi162SCf00175:182355-182855	PeAxi162SCf00175	182355	182855	3194.35	4132.83	906.678	836.191	839.958	897.658	3480.49
PHAS137	PeAxi162SCf00175:295374-296132	PeAxi162SCf00175	295374	296132	1969.81	2089.04	785.155	287.46	438.958	472.49	1984.06
PHAS138	PeAxi162SCf00175:485297-485900	PeAxi162SCf00175	485297	485900	2256.26	2539.56	662.092	395.733	459.344	422.28	1939.45
PHAS139	PeAxi162SCf00177:478453-479155	PeAxi162SCf00177	478453	479155	1034.36	1175.83	490.456	279.342	296.502	298.386	1364.69
PHAS140	PeAxi162SCf00190:890271-891066	PeAxi162SCf00190	890271	891066	1869.58	1806.83	440.502	520.339	467.408	489.868	1918.12
PHAS141	PeAxi162SCf00192:1072102-1072867	PeAxi162SCf00192	1072102	1072867	1932.34	2469.82	625.714	401.458	450.946	458.511	1936.63
PHAS142	PeAxi162SCf00192:738322-739005	PeAxi162SCf00192	738322	739005	880.562	1038.29	293.94	197.12	208.232	143.675	842.967
PHAS143	PeAxi162SCf00195:1170530-1171142	PeAxi162SCf00195	1170530	1171142	1418.68	1468.33	489.194	306.133	177.433	262.363	1235.12
PHAS144	PeAxi162SCf00201:316155-316906	PeAxi162SCf00201	316155	316906	2007.35	1921.62	692.65	375.573	324.735	481.086	1874.04
PHAS145	PeAxi162SCf00205:486440-487063	PeAxi162SCf00205	486440	487063	1068.5	941.438	327.408	233.707	237.023	229.88	1028.02
PHAS146	PeAxi162SCf00207:1074469-1075318	PeAxi162SCf00207	1074469	1075318	4080.75	6073.54	1145.2	549.546	911.267	1046.96	3652.97
PHAS147	PeAxi162SCf00207:115777-116473	PeAxi162SCf00207	115777	116473	2160.44	2057.22	597.581	228.397	214.258	339.407	1379.64
PHAS148	PeAxi162SCf00207:1283308-1284381	PeAxi162SCf00207	1283308	1284381	1964.96	2150.81	682.173	459.946	493.366	539.969	2175.46
PHAS149	PeAxi162SCf00207:232012-232824	PeAxi162SCf00207	232012	232824	3185.24	4172.55	1068.08	611.815	842.302	962.083	3484.28
PHAS150	PeAxi162SCf00207:906844-907827	PeAxi162SCf00207	906844	907827	1285.18	1416.03	535.674	335.822	280.705	338.389	1490.59
PHAS151	PeAxi162SCf00209:17870-18459	PeAxi162SCf00209	17870	18459	1622.52	1644.61	500.571	326.293	389.682	458.511	1675.06
PHAS152	PeAxi162SCf00209:530072-530647	PeAxi162SCf00209	530072	530647	1629.31	1778.27	598.066	380.8	332.547	333.16	1644.57
PHAS153	PeAxi162SCf00217:1293502-1294340	PeAxi162SCf00217	1293502	1294340	3732.87	3434.64	715.96	986.168	655.167	943.009	3300.3
PHAS154	PeAxi162SCf00222:649672-650501	PeAxi162SCf00222	649672	650501	2346.81	2033.97	634.444	431.872	368.591	519.729	1954.64
PHAS155	PeAxi162SCf00222:693608-694428	PeAxi162SCf00222	693608	694428	2728.65	2386.53	668.398	368.761	344.152	474.034	1855.34
PHAS156	PeAxi162SCf00225:387666-388429	PeAxi162SCf00225	387666	388429	2448.72	2661.6	890.55	570.453	579.613	584.696	2625.31
PHAS157	PeAxi162SCf00227:1065630-1066387	PeAxi162SCf00227	1065630	1066387	978.402	1559.65	465.835	258.518	356.782	277.167	1358.3
PHAS158	PeAxi162SCf00231:631317-631940	PeAxi162SCf00231	631317	631940	2327.78	2655.78	721.85	478.8	578.041	552.213	2330.9
PHAS159	PeAxi162SCf00234:447346-447908	PeAxi162SCf00234	447346	447908	1752.97	1580.69	766.252	502.133	439.729	372.384	2080.5
PHAS160	PeAxi162SCf00241:156832-157422	PeAxi162SCf00241	156832	157422	905.022	985.992	419.083	165.76	219.615	188.235	992.692
PHAS161	PeAxi162SCf00241:207475-208078	PeAxi162SCf00241	207475	208078	318.342	427.687	146.693	75.1328	79.8058	87.7441	389.376
PHAS162	PeAxi162SCf00246:1123677-1124876	PeAxi162SCf00246	1123677	1124876	1820.91	2342.7	819.248	560	711.888	721.375	2812.51
PHAS163	PeAxi162SCf00264:326694-327598	PeAxi162SCf00264	326694	327598	1292.54	1521.95	340.862	161.931	279.854	335.644	1118.29
PHAS164	PeAxi162SCf00271:496096-496389	PeAxi162SCf00271	496096	496389	507.546	815.525	195.475	95.5733	124.136	129.308	544.492
PHAS165	PeAxi162SCf00271:755823-756421	PeAxi162SCf00271	755823	756421	1823.01	2196.69	648.996	413.653	489.111	493.493	2045.25
PHAS166	PeAxi162SCf00274:441494-442432	PeAxi162SCf00274	441494	442432	3396.28	2718.28	979.441	504.556	476.923	648.877	2609.8
PHAS167	PeAxi162SCf00284:100084-100977	PeAxi162SCf00284	100084	100977	3102.15	4773.82	1208.35	721.716	870.478	849.506	3650.05
PHAS168	PeAxi162SCf00284:617780-618472	PeAxi162SCf00284	617780	618472	1891.58	1638.8	513.667	239.506	259.23	384.8	1397.2
PHAS169	PeAxi162SCf00285:861144-861848	PeAxi162SCf00285	861144	861848	3083.73	3055.8	900.251	602.605	678.484	673.816	2855.16
PHAS170	PeAxi162SCf00286:452016-452637	PeAxi162SCf00286	452016	452637	1168.15	990.834	390.672	193.423	182.218	191.275	957.589
PHAS171	PeAxi162SCf00286:594686-595652	PeAxi162SCf00286	594686	595652	1132.98	1069	371.43	255.31	216.882	301.325	1144.95
PHAS172	PeAxi162SCf00295:642562-643320	PeAxi162SCf00295	642562	643320	993.35	815.913	302.359	211.68	192.498	209.833	916.369
PHAS173	PeAxi162SCf00296:966916-967820	PeAxi162SCf00296	966916	967820	3481.48	3765.75	811.972	543.013	596.218	723.213	2674.42
PHAS174	PeAxi162SCf00299:305741-306308	PeAxi162SCf00299	305741	306308	1381.99	1383.1	434.119	186.667	229.658	317.335	1167.78
PHAS175	PeAxi162SCf00299:536373-537178	PeAxi162SCf00299	536373	537178	2052.61	2272.24	783.015	433.477	477.053	536.265	2229.81
PHAS176	PeAxi162SCf00304:41565-42301	PeAxi162SCf00304	41565	42301	1671.44	1781.18	539.86	376.32	424.276	401.041	1741.5
PHAS177	PeAxi162SCf00304:419598-420108	PeAxi162SCf00304	419598	420108	354.671	332.907	145.515	92.7733	106.013	107.444	451.745
PHAS178	PeAxi162SCf00309:24339-24807	PeAxi162SCf00309	24339	24807	654.306	966.62	259.016	141.867	158.73	175.95	735.563
PHAS179	PeAxi162SCf00321:102795-103439	PeAxi162SCf00321	102795	103439	807.181	708.984	314.312	232.96	274.518	272.358	1094.15
PHAS180	PeAxi162SCf00332:5849-6781	PeAxi162SCf00332	5849	6781	1598.06	2126.95	655.302	321.813	412.001	471.005	1860.12
PHAS181	PeAxi162SCf00334:345840-346630	PeAxi162SCf00334	345840	346630	1106.82	1402.47	384.159	227.093	301.483	251.536	1164.27
PHAS182	PeAxi162SCf00337:627340-628190	PeAxi162SCf00337	627340	628190	3409.73	2917.57	820.703	534.762	530.066	659.657	2545.19
PHAS183	PeAxi162SCf00347:524325-524902	PeAxi162SCf00347	524325	524902	3174.37	3513.93	954.82	707.715	731.379	739.199	3133.11
PHAS184	PeAxi162SCf00353:836481-836955	PeAxi162SCf00353	836481	836955	824.304	863.953	334.684	253.866	271.84	219.886	1080.28
PHAS185	PeAxi162SCf00357:171346-172089	PeAxi162SCf00357	171346	172089	810.895	1047.22	368.463	169.869	212.708	221.021	972.061
PHAS186	PeAxi162SCf00357:388194-389010	PeAxi162SCf00357	388194	389010	2311.47	2283.86	854.536	538.728	466.011	473.504	2332.78
PHAS187	PeAxi162SCf00357:634284-634992	PeAxi162SCf00357	634284	634992	1945.52	2165.69	791.863	380.366	437.101	477.271	2086.6
PHAS188	PeAxi162SCf00359:486751-487576	PeAxi162SCf00359	486751	487576	1305.3	1087.88	468.881	283.318	294.438	277.73	1324.37
PHAS189	PeAxi162SCf00360:333389-334434	PeAxi162SCf00360	333389	334434	1691.04	2186.23	824.584	531.116	641.428	522.039	2519.17
PHAS190	PeAxi162SCf00362:265870-266464	PeAxi162SCf00362	265870	266464	3579.56	4670.38	1087.48	725.76	867.188	845.377	3525.8
PHAS191	PeAxi162SCf00362:334964-335808	PeAxi162SCf00362	334964	335808	866.973	1195.75	421.993	278.755	283.669	319.417	1303.83
PHAS192	PeAxi162SCf00362:367450-368247	PeAxi162SCf00362	367450	368247	3173.69	2909.55	771.228	401.706	524.598	707.132	2404.66
PHAS193	PeAxi162SCf00362:979636-980453	PeAxi162SCf00362	979636	980453	1873.66	2086.03	575.361	367.184	469.137	473.126	1884.81
PHAS194	PeAxi162SCf00366:76595-77079	PeAxi162SCf00366	76595	77079	770.038	666.69	312.042	134.732	151.934	169.814	768.522
PHAS195	PeAxi162SCf00374:439783-440279	PeAxi162SCf00374	439783	440279	1333.89	1420.87	347.053	276.059	290.736	355.718	1269.57
PHAS196	PeAxi162SCf00374:774381-774936	PeAxi162SCf00374	774381	774936	449.793	418.417	143.09	84.1244	94.4075	97.0328	418.654
PHAS197	PeAxi162SCf00374:811390-812127	PeAxi162SCf00374	811390	812127	1312.69	1348.23	451.096	250.88	324.847	289.849	1316.67
PHAS198	PeAxi162SCf00375:494768-495326	PeAxi162SCf00375	494768	495326	1023.25	1119.65	421.12	222.507	223.265	278.189	1145.08
PHAS199	PeAxi162SCf00380:181528-181725	PeAxi162SCf00380	181528	181725	88.0103	110.075	55.501	24.6707	28.9157	30.8293	139.917
PHAS200	PeAxi162SCf00380:716886-717622	PeAxi162SCf00380	716886	717622	1816.84	1867.38	616.983	396.231	433.913	378.553	1825.68
PHAS201	PeAxi162SCf00382:157063-157491	PeAxi162SCf00382	157063	157491	1043.63	1139.02	485.292	293.689	260.725	321.166	1360.87
PHAS202	PeAxi162SCf00382:501037-501530	PeAxi162SCf00382	501037	501530	529.968	619.877	205.273	147.691	216.133	225.11	794.206
PHAS203	PeAxi162SCf00390:134500-135646	PeAxi162SCf00390	134500	135646	1679.75	2115.51	772.188	440.052	516.09	556.128	2284.46
PHAS204	PeAxi162SCf00400:53365-54199	PeAxi162SCf00400	53365	54199	872.408	686.081	395.8	300.16	287.054	247.371	1230.39
PHAS205	PeAxi162SCf00401:370565-371224	PeAxi162SCf00401	370565	371224	2642.04	3027.71	727.762	467.609	541.985	738.924	2476.28
PHAS206	PeAxi162SCf00408:873327-873932	PeAxi162SCf00408	873327	873932	1180.2	1177.77	382.635	285.32	286.312	263.405	1217.67
PHAS207	PeAxi162SCf00413:553272-553938	PeAxi162SCf00413	553272	553938	605.136	677.99	196.202	278.631	229.97	178.449	883.252
PHAS208	PeAxi162SCf00420:711820-712570	PeAxi162SCf00420	711820	712570	876.485	1115.78	423.448	211.307	193.279	219.886	1047.92
PHAS209	PeAxi162SCf00420:89426-90111	PeAxi162SCf00420	89426	90111	2913.06	3679.55	725.634	508.579	490.83	628.423	2353.47
PHAS210	PeAxi162SCf00421:757397-758212	PeAxi162SCf00421	757397	758212	1202.62	1197.14	625.714	333.138	367.698	364.81	1691.36
PHAS211	PeAxi162SCf00421:809101-809691	PeAxi162SCf00421	809101	809691	774.568	825.211	343.415	229.973	179.441	221.135	973.964
PHAS212	PeAxi162SCf00423:1055246-1056008	PeAxi162SCf00423	1055246	1056008	469.982	523.021	230.329	137.387	118.846	148.569	635.131
PHAS213	PeAxi162SCf00427:813961-814432	PeAxi162SCf00427	813961	814432	799.028	836.834	158.611	91.8399	87.0424	158.667	496.161
PHAS214	PeAxi162SCf00427:825702-826378	PeAxi162SCf00427	825702	826378	1271.92	1577.78	403.076	259.093	280.991	307.34	1250.5
PHAS215	PeAxi162SCf00428:953520-954352	PeAxi162SCf00428	953520	954352	2768.06	2332.29	890.793	600.817	637.083	579.865	2708.56
PHAS216	PeAxi162SCf00429:555786-556560	PeAxi162SCf00429	555786	556560	618.296	709.953	251.203	244.409	220.897	193.252	909.76
PHAS217	PeAxi162SCf00441:209402-210193	PeAxi162SCf00441	209402	210193	1341.23	1839.29	538.463	377.813	378.969	368.558	1663.8
PHAS218	PeAxi162SCf00454:237537-238364	PeAxi162SCf00454	237537	238364	2507.15	2684.84	778.504	517.44	574.703	754.607	2625.25
PHAS219	PeAxi162SCf00454:31775-32543	PeAxi162SCf00454	31775	32543	1663.28	1720.16	541.315	423.36	443.916	464.758	1873.35
PHAS220	PeAxi162SCf00454:322522-323027	PeAxi162SCf00454	322522	323027	1951.37	1848.01	721.814	332.018	437.189	366.892	1857.91
PHAS221	PeAxi162SCf00459:907663-908418	PeAxi162SCf00459	907663	908418	913.175	953.061	320.133	183.68	164.934	257.574	926.321
PHAS222	PeAxi162SCf00459:926956-927715	PeAxi162SCf00459	926956	927715	1479.56	1638.8	513.182	357.093	369.964	464.758	1705
PHAS223	PeAxi162SCf00469:379085-379457	PeAxi162SCf00469	379085	379457	436.884	581.135	164.723	83.3445	103.141	80.0671	431.275
PHAS224	PeAxi162SCf00477:520660-521567	PeAxi162SCf00477	520660	521567	1527.39	1348.23	615.042	489.813	484.09	368.558	1957.5
PHAS225	PeAxi162SCf00479:1021503-1022242	PeAxi162SCf00479	1021503	1022242	1647.79	1708.54	493.538	386.026	458.2	399.792	1737.56
PHAS226	PeAxi162SCf00485:1475847-1476933	PeAxi162SCf00485	1475847	1476933	2447.02	2533.75	1053.04	649.6	698.348	619.677	3020.67
PHAS227	PeAxi162SCf00493:138429-138839	PeAxi162SCf00493	138429	138839	513.661	476.53	164.755	82.1333	79.0077	87.4545	413.351
PHAS228	PeAxi162SCf00498:619288-619959	PeAxi162SCf00498	619288	619959	1182.24	1429.59	463.465	314.346	381.982	376.054	1535.85
PHAS229	PeAxi162SCf00515:56884-57472	PeAxi162SCf00515	56884	57472	2955.59	3428.69	683.919	548.551	643.026	595.94	2471.44
PHAS230	PeAxi162SCf00516:459220-460361	PeAxi162SCf00516	459220	460361	4544.75	6084.53	664.35	745.507	984.703	973.012	3367.57
PHAS231	PeAxi162SCf00528:411095-411880	PeAxi162SCf00528	411095	411880	2531.61	3097.45	1020.06	555.52	768.651	795.419	3139.65
PHAS232	PeAxi162SCf00534:53859-54488	PeAxi162SCf00534	53859	54488	1099.61	1141.93	443.125	225.575	285.955	272.927	1227.58
PHAS233	PeAxi162SCf00535:255544-256240	PeAxi162SCf00535	255544	256240	518.689	740.365	204.781	161.735	162.1	151.463	680.078
PHAS234	PeAxi162SCf00535:616270-617109	PeAxi162SCf00535	616270	617109	1316.77	1121.59	373.973	225.857	263.136	256.325	1119.29
PHAS235	PeAxi162SCf00542:589758-590667	PeAxi162SCf00542	589758	590667	994.708	971.178	414.717	282.986	309.335	233.628	1240.67
PHAS236	PeAxi162SCf00549:364057-364737	PeAxi162SCf00549	364057	364737	3134.96	5323.64	1181.84	716.871	966.84	837.064	3702.61
PHAS237	PeAxi162SCf00549:372678-373366	PeAxi162SCf00549	372678	373366	619.654	701.236	165.887	126.933	183.875	157.418	634.113
PHAS238	PeAxi162SCf00550:565616-566585	PeAxi162SCf00550	565616	566585	1269.05	1373.5	357.581	241.145	289.335	256.75	1144.81
PHAS239	PeAxi162SCf00553:654420-655475	PeAxi162SCf00553	654420	655475	3021.36	3231.11	1087	528.64	598.616	725.872	2940.12
PHAS240	PeAxi162SCf00563:369020-369707	PeAxi162SCf00563	369020	369707	1100.7	1580.69	451.096	304.64	334.778	347.319	1437.83
PHAS241	PeAxi162SCf00585:1018002-1018794	PeAxi162SCf00585	1018002	1018794	1300.46	1191.33	471.468	286.595	308.666	225.924	1292.65
PHAS242	PeAxi162SCf00592:210266-210961	PeAxi162SCf00592	210266	210961	755	906.57	335.169	221.013	266.484	179.906	1002.57
PHAS243	PeAxi162SCf00618:651390-652095	PeAxi162SCf00618	651390	652095	1527.28	2589.88	768.069	392.274	468.265	505.631	2134.24
PHAS244	PeAxi162SCf00647:50922-51387	PeAxi162SCf00647	50922	51387	1663.28	1580.69	475.21	274.986	257.301	324.831	1332.33
PHAS245	PeAxi162SCf00677:140532-141178	PeAxi162SCf00677	140532	141178	1798.98	1705.63	581.99	516.234	597.254	598.885	2294.36
PHAS246	PeAxi162SCf00677:143884-144584	PeAxi162SCf00677	143884	144584	1512.45	2022.35	604.856	277.2	338.126	398.543	1618.72
PHAS247	PeAxi162SCf00677:274331-275110	PeAxi162SCf00677	274331	275110	1716.28	1917.74	509.302	259.84	350.178	287.35	1406.67
PHAS248	PeAxi162SCf00684:282755-283344	PeAxi162SCf00684	282755	283344	904.969	1226.19	453.114	185.92	339.783	372.663	1351.48
PHAS249	PeAxi162SCf00684:451669-452304	PeAxi162SCf00684	451669	452304	1750.18	2484.35	312.92	168.861	113.155	284.852	879.788
PHAS250	PeAxi162SCf00689:284715-285908	PeAxi162SCf00689	284715	285908	2476.9	2597.48	705.764	245.613	465.928	588.826	2006.13
PHAS251	PeAxi162SCf00689:371974-372628	PeAxi162SCf00689	371974	372628	1214.75	1721.51	584.242	280.622	358.213	367.184	1590.26
PHAS252	PeAxi162SCf00689:489146-489948	PeAxi162SCf00689	489146	489948	1158.94	1503.59	440.261	232.775	287.049	333.1	1293.18
PHAS253	PeAxi162SCf00689:583493-584286	PeAxi162SCf00689	583493	584286	1326.55	999.551	486.019	295.306	226.645	314.836	1322.81
PHAS254	PeAxi162SCf00689:682711-683494	PeAxi162SCf00689	682711	683494	2140.25	2225.75	718.843	495.04	438.448	418.499	2070.83
PHAS255	PeAxi162SCf00700:196284-196983	PeAxi162SCf00700	196284	196983	2096.6	1799.22	592.116	333.951	288.733	408.426	1623.23
PHAS256	PeAxi162SCf00732:116488-117358	PeAxi162SCf00732	116488	117358	2212.92	2173.44	756.941	433.001	450.495	575.878	2216.31
PHAS257	PeAxi162SCf00732:213798-214920	PeAxi162SCf00732	213798	214920	1232.17	1377.29	488.93	232.96	346.83	384.8	1453.52
PHAS258	PeAxi162SCf00740:228950-229534	PeAxi162SCf00740	228950	229534	1312.69	1522.57	544.225	260.586	287.909	280.271	1372.99
PHAS259	PeAxi162SCf00740:672057-672552	PeAxi162SCf00740	672057	672552	1467.6	1849.94	564.597	459.946	335.783	358.563	1718.89
PHAS260	PeAxi162SCf00744:335027-335829	PeAxi162SCf00744	335027	335829	2409.31	2591.86	1191.77	592.853	692.768	792.296	3269.68
PHAS261	PeAxi162SCf00745:838665-839447	PeAxi162SCf00745	838665	839447	2013.88	2415.58	702.836	501.76	540.779	547.215	2292.59
PHAS262	PeAxi162SCf00753:332928-333728	PeAxi162SCf00753	332928	333728	489.146	508.299	200.753	122.649	140.772	162.249	626.422
PHAS263	PeAxi162SCf00753:337327-337879	PeAxi162SCf00753	337327	337879	329.341	352.942	113.541	77.1768	86.1808	99.4899	376.388
PHAS264	PeAxi162SCf00760:462675-465858	PeAxi162SCf00760	462675	465858	2179.06	2371.86	1556.58	1219.7	1441.87	1417.35	5635.5
PHAS265	PeAxi162SCf00783:328609-329415	PeAxi162SCf00783	328609	329415	1398.44	1295.93	473.02	211.381	163.888	259.99	1108.28
PHAS266	PeAxi162SCf00798:166792-167352	PeAxi162SCf00798	166792	167352	3286.54	4022.51	970.584	638.449	654.157	739.615	3002.8
PHAS267	PeAxi162SCf00802:98922-99773	PeAxi162SCf00802	98922	99773	2166.07	2234.46	588.85	543.075	413.591	471.838	2017.35
PHAS268	PeAxi162SCf00815:418596-419399	PeAxi162SCf00815	418596	419399	1822.86	1879.56	591.725	323.307	394.241	370.923	1680.2
PHAS269	PeAxi162SCf00891:181531-182071	PeAxi162SCf00891	181531	182071	1016.06	1162.22	475.903	233.102	218.722	212.27	1140
PHAS270	PeAxi162SCf00904:21471-22166	PeAxi162SCf00904	21471	22166	803.105	1278.5	400.166	271.786	384.459	309.839	1366.25
PHAS271	PeAxi162SCf00906:222986-223766	PeAxi162SCf00906	222986	223766	962.095	808.178	392.89	286.72	222.339	264.862	1166.81
PHAS272	PeAxi162SCf00916:236161-236911	PeAxi162SCf00916	236161	236911	1019.17	1140.96	392.89	239.182	263.219	252.369	1147.66
PHAS273	PeAxi162SCf00922:192103-192633	PeAxi162SCf00922	192103	192633	1036.49	1452.84	436.544	375.2	312.181	309.839	1433.76
PHAS274	PeAxi162SCf00928:272969-273712	PeAxi162SCf00928	272969	273712	2879.49	3481	1098.35	496.657	591.375	766.351	2952.73
PHAS275	PeAxi162SCf00957:263748-264567	PeAxi162SCf00957	263748	264567	2237.93	3920.08	747.336	339.805	599.862	708.946	2395.95
PHAS276	PeAxi162SCf00980:133314-133939	PeAxi162SCf00980	133314	133939	815.335	1100.28	434.631	272.798	271.71	288.183	1267.32
PHAS277	PeAxi162SCf00993:429039-429898	PeAxi162SCf00993	429039	429898	2936.11	3614.66	931.295	456.001	565.887	649.781	2602.96
PHAS278	PeAxi162SCf01010:186412-186967	PeAxi162SCf01010	186412	186967	1190.39	929.815	460.797	310.8	239.701	373.556	1384.85
PHAS279	PeAxi162SCf01010:223125-223560	PeAxi162SCf01010	223125	223560	345.023	514.691	187.423	78.8302	83.2036	110.276	459.733
PHAS280	PeAxi162SCf01013:85138-85669	PeAxi162SCf01013	85138	85669	978.402	1011.17	434.701	165.76	235.684	281.104	1117.25
PHAS281	PeAxi162SCf01021:367564-368190	PeAxi162SCf01021	367564	368190	253.931	341.292	155.618	102.411	104.959	122.476	485.464
PHAS282	PeAxi162SCf01026:218814-219573	PeAxi162SCf01026	218814	219573	1602.13	1743.83	440.226	290.418	253.115	270.279	1254.04
PHAS283	PeAxi162SCf01026:27076-27983	PeAxi162SCf01026	27076	27983	2034.26	2497.53	641.832	351.582	393.756	471.838	1859.01
PHAS284	PeAxi162SCf01058:233379-234206	PeAxi162SCf01058	233379	234206	1410.8	1365.67	437.514	206.827	206	295.055	1145.4
PHAS285	PeAxi162SCf01064:38451-38932	PeAxi162SCf01064	38451	38932	725.648	842.645	265.807	130.667	158.015	124.99	679.479
PHAS286	PeAxi162SCf01064:50628-51549	PeAxi162SCf01064	50628	51549	1762.91	2231.58	587.055	287.317	262.455	413.812	1550.64
PHAS287	PeAxi162SCf01072:208970-209649	PeAxi162SCf01072	208970	209649	481.048	743.852	291.03	198.613	246.397	203.376	939.416
PHAS288	PeAxi162SCf01073:33565-34411	PeAxi162SCf01073	33565	34411	3103.51	4652.95	1004.96	771.893	902.903	1080.67	3760.43
PHAS289	PeAxi162SCf01073:75527-76015	PeAxi162SCf01073	75527	76015	1875.27	1667.86	543.186	263.573	326.409	373.556	1506.72
PHAS290	PeAxi162SCf01082:442891-443806	PeAxi162SCf01082	442891	443806	1932.34	2237.37	742.853	421.866	437.555	454.763	2057.04
PHAS291	PeAxi162SCf01086:100090-100621	PeAxi162SCf01086	100090	100621	1596.7	2281.92	690.71	380.551	420.928	511.4	2003.59
PHAS292	PeAxi162SCf01108:170240-170701	PeAxi162SCf01108	170240	170701	505.508	616.003	248.83	164.267	181.115	154.919	749.131
PHAS293	PeAxi162SCf01132:401548-402317	PeAxi162SCf01132	401548	402317	3339.96	3277.6	1123.84	679.466	682.948	742.114	3228.37
PHAS294	PeAxi162SCf01132:409188-409972	PeAxi162SCf01132	409188	409972	3249.11	3027.71	800.816	567.466	547.697	607.184	2523.16
PHAS295	PeAxi162SCf01132:79501-80128	PeAxi162SCf01132	79501	80128	1819.21	1915.69	559.747	317.682	372.314	462.676	1712.42
PHAS296	PeAxi162SCf01133:79446-80206	PeAxi162SCf01133	79446	80206	1496.14	2011.89	617.953	365.244	433.203	362.311	1778.71
PHAS297	PeAxi162SCf01167:23928-24873	PeAxi162SCf01167	23928	24873	1524.68	1332.74	529.674	335.054	361.624	365.227	1591.58
PHAS298	PeAxi162SCf01205:67281-67821	PeAxi162SCf01205	67281	67821	1125.16	906.57	344.385	226.987	234.345	233.462	1039.18
PHAS299	PeAxi162SCf01238:17111-17844	PeAxi162SCf01238	17111	17844	1534.46	1505.14	537.173	321.446	320.728	325.247	1504.59
PHAS300	PeAxi162SCf01260:264754-265386	PeAxi162SCf01260	264754	265386	397.961	454.179	250.722	159.724	169.777	142.679	722.902
PHAS301	PeAxi162SCf01270:206509-207431	PeAxi162SCf01270	206509	207431	2485.58	2649.18	916.576	528.241	612.216	528.844	2585.88
PHAS302	PeAxi162SCf01286:30389-31156	PeAxi162SCf01286	30389	31156	2861.83	2545.37	806.152	554.192	508.194	505.987	2374.52
PHAS303	PeAxi162SCf01294:52671-53415	PeAxi162SCf01294	52671	53415	1524.68	1860.99	575.438	254.236	258.867	402.327	1490.87
PHAS304	PeAxi162SCf01305:13041-13332	PeAxi162SCf01305	13041	13332	271.099	426.165	151.82	60.7288	82.6233	94.3259	389.498
PHAS305	PeAxi162SCf01311:215455-216141	PeAxi162SCf01311	215455	216141	1379.55	1545.82	488.93	328.533	279.205	267.361	1364.03
PHAS306	PeAxi162SCf01313:204210-205036	PeAxi162SCf01313	204210	205036	846.589	987.929	425.873	289.92	282.107	317.751	1315.65
PHAS307	PeAxi162SCf01313:281601-282528	PeAxi162SCf01313	281601	282528	1634.75	1760.84	576.966	347.6	393.078	438.555	1756.2
PHAS308	PeAxi162SCf01327:213175-213767	PeAxi162SCf01327	213175	213767	1825.94	1927.43	778.181	474.88	503.992	495.575	2252.63
PHAS309	PeAxi162SCf01447:56232-56862	PeAxi162SCf01447	56232	56862	1744.27	1687.23	432.664	349.108	371.827	324.831	1478.43
PHAS310	PeAxi162SCf01464:9007-9810	PeAxi162SCf01464	9007	9810	1674.27	1850.13	435.298	302.535	298.502	322.828	1359.16
PHAS311	PeAxi162SCf01566:53961-54704	PeAxi162SCf01566	53961	54704	1107.5	1226.19	368.152	136.64	239.367	242.374	986.533
PHAS312	PeAxi162SCf02135:47071-47718	PeAxi162SCf02135	47071	47718	1059.94	1418.32	371.063	196.041	172.076	191.151	930.331
PHAS313	PeAxi162SCf02233:13444-13890	PeAxi162SCf02233	13444	13890	489.201	732.229	160.066	122.453	128.555	134.93	546.004
PHAS314	PeAxi162SCf20699:2558-3360	PeAxi162SCf20699	2558	3360	1158.94	1503.59	440.261	232.775	287.049	333.1	1293.18
PHAS315	PeAxi162SCf38103:3-409	PeAxi162SCf38103	3	409	292.65	361.272	103.5	67.008	73.5003	84.6226	328.631
PHAS316	PeAxi162SCf43751:7-181	PeAxi162SCf43751	7	181	322.057	273.133	101.375	65.7066	52.2254	59.9688	279.276
PHAS317	PeAxi162SCf61443:3444-3636	PeAxi162SCf61443	3444	3636	171.22	360.303	34.9235	91.0933	112.486	67.6571	306.159
