# Supplementary material for: 24-nt reproductive phasiRNAs are broadly present in angiosperms
Source: Nat Commun. 2019 Feb 7;10:627. doi: 10.1038/s41467-019-08543-0 (PMC6367383; doi:10.1038/s41467-019-08543-0)
Supplement: Supplementary file 13 — Supplementary Data 10 [file 41467_2019_8543_MOESM13_ESM.xlsx]

## Sheet: Sheet1
Supplementary Data 10. 24-PHAS loci in Petunia inflata
Name	Genomic coordinates	Contig	Start	Locus length	PHAS expression (phasiRNA abundance)
					young_bud_12w	young_bud_18w	larger_bud_18w	young_bud_18w	young_bud_12_w
PHAS1	chr1031:11978-12723	chr1031	11978	12723	238.267	583.861	1455.94	828.913	415.976
PHAS2	chr1063:110565-111598	chr1063	110565	111598	323.474	492.239	1243.91	678.623	677.564
PHAS3	chr1063:328889-329811	chr1063	328889	329811	495.006	620.683	1674.72	1016.02	906.435
PHAS4	chr1074:35697-36642	chr1074	35697	36642	414.608	627.428	1476.64	850.889	683.925
PHAS5	chr1077:1141596-1142597	chr1077	1141596	1142597	180.664	242.261	636.13	442.185	440.224
PHAS6	chr1077:1184910-1186485	chr1077	1184910	1186485	206.906	325.027	727.618	492.498	344.305
PHAS7	chr107:156757-157675	chr107	156757	157675	354.045	613.763	1061.24	754.894	756.943
PHAS8	chr1099:770051-771107	chr1099	770051	771107	218.076	352.306	788.349	516.736	402.923
PHAS9	chr1113:47106-47875	chr1113	47106	47875	323.737	496.562	1088.2	640.904	617.422
PHAS10	chr111:80897-82177	chr111	80897	82177	414.479	658.121	1486.12	929.66	667.497
PHAS11	chr11367435:5-199	chr11367435	5	199	27.865	45.8605	99.1076	58.2448	51.2475
PHAS12	chr11382605:5-200	chr11382605	5	200	43.5196	64.1351	115.884	76.6991	61.0848
PHAS13	chr1139:421634-422710	chr1139	421634	422710	282.737	416.4	974.859	741.718	602.416
PHAS14	chr11416457:25-196	chr11416457	25	196	16.5763	19.5799	61.1008	49.7187	51.5286
PHAS15	chr1142:484297-485956	chr1142	484297	485956	271.048	414.578	951.285	510.669	483.999
PHAS16	chr1179:93603-94533	chr1179	93603	94533	260.758	366.014	843.191	566.787	528.964
PHAS17	chr118:638828-639855	chr118	638828	639855	252.801	446.422	1009.3	604.714	469.379
PHAS18	chr1192:586087-586941	chr1192	586087	586941	203.589	286.44	821.029	377.062	329.783
PHAS19	chr1192:998095-999165	chr1192	998095	999165	396.506	663.15	2159.59	713.286	611.109
PHAS20	chr1208:255131-255807	chr1208	255131	255807	59.2097	120.308	140.449	97.0468	122.263
PHAS21	chr1208:261016-261849	chr1208	261016	261849	326.168	511.34	1176.7	648.533	652.071
PHAS22	chr1208:274536-275611	chr1208	274536	275611	242.686	295.83	1007.21	657.617	340.089
PHAS23	chr12268:19-682	chr12268	19	682	263.731	257.459	799.385	541.019	457.375
PHAS24	chr122:80616-81470	chr122	80616	81470	213.351	315.801	860.127	427.643	420.283
PHAS25	chr12451481:1-295	chr12451481	1	295	57.6211	77.8846	208.799	131.548	68.9546
PHAS26	chr125:191171-192231	chr125	191171	192231	387.106	671.085	2160.66	983.101	622.492
PHAS27	chr125:343452-344262	chr125	343452	344262	268.539	337.573	837.419	686.073	469.499
PHAS28	chr125:885605-886438	chr125	885605	886438	572.698	735.03	2168.08	1452.6	955.621
PHAS29	chr1262:125103-126143	chr1262	125103	126143	204.767	314.105	874.643	415.941	279.004
PHAS30	chr1262:126246-126985	chr1262	126246	126985	135.148	226.105	510.236	337.742	207.146
PHAS31	chr1271:1044830-1045509	chr1271	1044830	1045509	137.702	180.135	550.632	345.072	222.041
PHAS32	chr1271:644657-645904	chr1271	644657	645904	365.412	528.658	1278.41	872.98	660.022
PHAS33	chr1272:326108-327239	chr1272	326108	327239	522.451	761.594	1770.51	1163.61	992.971
PHAS34	chr1272:369668-370714	chr1272	369668	370714	158.96	234.936	413.608	315.771	201.243
PHAS35	chr1278:810626-811275	chr1278	810626	811275	296.91	396.602	1428.58	636.255	470.784
PHAS36	chr1291:29991-30760	chr1291	29991	30760	393.794	463.391	1209.24	865.985	624.366
PHAS37	chr1294:440958-442074	chr1294	440958	442074	169.915	262.023	790.639	430.332	272.784
PHAS38	chr12952587:19-456	chr12952587	19	456	78.4302	99.5313	282.81	168.29	159.739
PHAS39	chr129:519697-520609	chr129	519697	520609	551.502	663.744	2246.96	1235.36	1089.83
PHAS40	chr1317:446271-447048	chr1317	446271	447048	454.164	514.626	1398.98	1027.2	608.571
PHAS41	chr1317:976966-977971	chr1317	976966	977971	300.991	444.65	1071.53	692.173	583.21
PHAS42	chr1318:991883-993055	chr1318	991883	993055	484.515	772.054	1986.78	877.912	831.952
PHAS43	chr1329:458496-459245	chr1329	458496	459245	177.291	278.918	745.661	459.53	438.93
PHAS44	chr13304148:11-500	chr13304148	11	500	141.847	210.23	385.867	239.735	155.054
PHAS45	chr1347:308008-308869	chr1347	308008	308869	267.534	248.321	831.075	552.561	442.385
PHAS46	chr1348:276655-277624	chr1348	276655	277624	163.467	225.482	628.869	342.914	284.978
PHAS47	chr13520148:1033-1235	chr13520148	1033	1235	30.2506	33.6122	60.583	43.7209	29.5118
PHAS48	chr1359:58905-59880	chr1359	58905	59880	145.523	271.073	598.593	418.389	431.517
PHAS49	chr13693811:1185-1872	chr13693811	1185	1872	362.058	578.722	1321.64	825.785	663.313
PHAS50	chr1380:652766-653877	chr1380	652766	653877	214.177	281.896	540.898	463.973	340.089
PHAS51	chr1380:868123-869472	chr1380	868123	869472	203.219	314.94	735.432	389.881	362.001
PHAS52	chr138:280864-281576	chr138	280864	281576	215.301	387.775	756.898	492.037	530.544
PHAS53	chr1393:558048-559124	chr1393	558048	559124	238.023	334.264	822.82	586.425	628.184
PHAS54	chr1402:503127-503997	chr1402	503127	503997	137.159	140.975	316.689	313.702	179.882
PHAS55	chr1416:47866-48766	chr1416	47866	48766	273.86	455.708	1233.01	630.635	604.976
PHAS56	chr1416:52326-53431	chr1416	52326	53431	368.809	511.689	1399.93	762.062	618.343
PHAS57	chr141:390009-390896	chr141	390009	390896	256.664	351.568	699.656	526.308	542.455
PHAS58	chr1427:248357-249170	chr1427	248357	249170	122.281	148.807	406.994	273.661	177.305
PHAS59	chr1436:301512-302461	chr1436	301512	302461	362.023	620.031	1609.96	812.073	587.426
PHAS60	chr1436:443684-444496	chr1436	443684	444496	531.548	680.076	1802.16	1225.48	1030.57
PHAS61	chr144:460431-461307	chr144	460431	461307	122.453	200.846	339.472	248.426	200.352
PHAS62	chr1452:1028238-1029024	chr1452	1028238	1029024	48.6359	72.6374	216.893	106.76	83.1595
PHAS63	chr1452:1183686-1184600	chr1452	1183686	1184600	164.337	272.306	598.995	369.537	294.025
PHAS64	chr1452:313283-314481	chr1452	313283	314481	189.773	291.697	657.404	406.944	334.467
PHAS65	chr1452:9989-10920	chr1452	9989	10920	600.88	806.91	2103.01	1265.93	1281.66
PHAS66	chr14535:17254-18474	chr14535	17254	18474	110.388	179.308	407.534	435.802	258.691
PHAS67	chr145:1927045-1927723	chr145	1927045	1927723	777.178	1031.86	2403.58	1630.67	1387.06
PHAS68	chr1468:598076-599720	chr1468	598076	599720	308.346	341.204	1166.28	559.455	484.818
PHAS69	chr1468:636943-638130	chr1468	636943	638130	297.275	434.745	948.772	680.783	565.009
PHAS70	chr1468:719795-721273	chr1468	719795	721273	385.809	462.099	1343.26	923.597	710.816
PHAS71	chr146:374403-375335	chr146	374403	375335	635.725	1263.28	3035.8	1237.37	1524.1
PHAS72	chr146:440404-441319	chr146	440404	441319	243.785	302.836	741.959	503.851	412.697
PHAS73	chr1474:32843-33942	chr1474	32843	33942	323.343	495.974	1352.85	778.137	721.78
PHAS74	chr1482:1044130-1044849	chr1482	1044130	1044849	792.215	1159.17	3516.65	1538.4	1261.28
PHAS75	chr1482:1049193-1050396	chr1482	1049193	1050396	306.525	446.313	1450.35	735.412	632.301
PHAS76	chr1482:241159-242130	chr1482	241159	242130	627.907	846.393	2259.29	1325.17	1169.43
PHAS77	chr1482:375992-377181	chr1482	375992	377181	482.686	601.875	1535.13	1067.39	692.544
PHAS78	chr1510:161214-162443	chr1510	161214	162443	274.346	397.472	710.012	561.644	487.882
PHAS79	chr151:1470750-1472175	chr151	1470750	1472175	228.124	363.271	1025.91	607.755	382.336
PHAS80	chr1533:396941-398624	chr1533	396941	398624	408.236	533.141	1399.27	1032.94	718.116
PHAS81	chr15340:16706-18142	chr15340	16706	18142	242.068	322.073	960.836	328.785	366.083
PHAS82	chr1543:154180-155077	chr1543	154180	155077	76.4207	89.9806	304.563	244.998	113.058
PHAS83	chr1544:75203-76724	chr1544	75203	76724	129.712	166.945	493.36	341.554	149.628
PHAS84	chr1556:1002463-1003536	chr1556	1002463	1003536	1015.91	2295.18	6901.12	1958.5	2331.1
PHAS85	chr1556:451516-452373	chr1556	451516	452373	654.257	965.943	2610.4	1310.76	1183.81
PHAS86	chr1568:344908-345860	chr1568	344908	345860	149.777	314.584	574.296	295.057	222.041
PHAS87	chr15:443700-444960	chr15	443700	444960	233.612	313.922	816.939	439.983	357.401
PHAS88	chr1611:185843-187465	chr1611	185843	187465	174.581	356.194	1345.24	660.844	464.963
PHAS89	chr1611:699299-700096	chr1611	699299	700096	33.3245	40.3564	105.632	59.3271	45.2046
PHAS90	chr1617:156125-157343	chr1617	156125	157343	349.874	482.899	1241.8	928.013	590.939
PHAS91	chr1632:153943-154931	chr1632	153943	154931	496.675	652.729	1785.41	975.681	788.949
PHAS92	chr1633:368640-370224	chr1633	368640	370224	179.816	239.392	826.294	438.632	340.089
PHAS93	chr1633:618671-619841	chr1633	618671	619841	330.603	470.85	1553.38	794.83	619.608
PHAS94	chr1666:56100-57259	chr1666	56100	57259	230.504	299.007	814.609	609.765	284.277
PHAS95	chr1687:78886-79595	chr1687	78886	79595	57.2876	119.438	232.39	161.29	189.719
PHAS96	chr1689:26949-28222	chr1689	26949	28222	79.0439	115.88	264.649	170.059	149.32
PHAS97	chr1693:129522-130487	chr1693	129522	130487	683.292	946.363	2783.38	1651.12	1104.94
PHAS98	chr1734:122355-123258	chr1734	122355	123258	385.929	545.41	1444.05	910.844	758.173
PHAS99	chr1734:345287-347173	chr1734	345287	347173	1407.27	2137.6	5858.53	2988.73	2999.19
PHAS100	chr1734:390475-391940	chr1734	390475	391940	528.617	854.912	2646.56	1279.06	1016.64
PHAS101	chr1734:494750-495621	chr1734	494750	495621	852.97	1294.14	4933.86	1890.81	1690.76
PHAS102	chr1734:653345-654682	chr1734	653345	654682	434.51	561.427	1419.03	1046.3	802.56
PHAS103	chr173:46370-47000	chr173	46370	47000	101.138	161.382	585.729	318.281	176.134
PHAS104	chr175:1533394-1534514	chr175	1533394	1534514	424.861	684.971	1511.78	986.273	819.304
PHAS105	chr175:938669-942047	chr175	938669	942047	356.335	451.94	788.528	657.648	515.421
PHAS106	chr1775:882237-883139	chr1775	882237	883139	383.687	403.999	1085.46	765.511	732.174
PHAS107	chr1775:922822-924246	chr1775	922822	924246	399.763	600.508	1647.03	1000.05	599.762
PHAS108	chr1777:131785-132614	chr1777	131785	132614	155.409	127.195	294.883	234.002	103.416
PHAS109	chr1786:675661-676653	chr1786	675661	676653	259.704	322.386	817.094	622.362	530.744
PHAS110	chr1786:933284-934486	chr1786	933284	934486	201.43	325.788	777.948	685.962	437.243
PHAS111	chr1853:249986-251347	chr1853	249986	251347	426.921	574.813	1421.11	918.379	849.039
PHAS112	chr187:486462-488498	chr187	486462	488498	350.96	437.611	895.075	680.457	512.944
PHAS113	chr1886:184986-185925	chr1886	184986	185925	187.762	281.951	581.597	433.197	328.846
PHAS114	chr1889:1039411-1040397	chr1889	1039411	1040397	537.882	732.1	1909.45	1225.08	775.739
PHAS115	chr1889:162292-163295	chr1889	162292	163295	327.267	438.6	1126.75	830.279	537.185
PHAS116	chr1889:221141-222404	chr1889	221141	222404	325.135	442.506	1315.79	771.09	539.645
PHAS117	chr1889:497375-498135	chr1889	497375	498135	342.368	430.04	1208.62	774.939	600.659
PHAS118	chr1889:937801-938993	chr1889	937801	938993	234.752	295.794	893.016	559.188	351.8
PHAS119	chr18982:483-1132	chr18982	483	1132	74.5525	119.438	266.565	150.636	158.802
PHAS120	chr192:1031362-1032327	chr192	1031362	1032327	277.241	404.652	904.469	545.37	458.136
PHAS121	chr192:453928-454868	chr192	453928	454868	351.946	515.605	1009.1	552.307	417.382
PHAS122	chr192:962868-964249	chr192	962868	964249	527.887	827.241	2289.08	1195.26	1073.87
PHAS123	chr1933:691006-692044	chr1933	691006	692044	249.924	359.074	783.884	614.512	355.313
PHAS124	chr197:1082489-1083450	chr197	1082489	1083450	1212.54	1944.29	6009.73	3396.5	2541.3
PHAS125	chr197:2231936-2233360	chr197	2231936	2233360	384.914	586.404	1393.97	822.865	627.571
PHAS126	chr197:2605797-2606667	chr197	2605797	2606667	235.069	390.293	1134.07	583.603	449.704
PHAS127	chr197:2620049-2620741	chr197	2620049	2620741	737.426	831.755	2821.41	1496.37	1023.64
PHAS128	chr197:3290578-3291606	chr197	3290578	3291606	250.786	364.627	732.623	476.294	447.295
PHAS129	chr1984:55410-56587	chr1984	55410	56587	206.525	316.772	951.861	627.499	375.222
PHAS130	chr198:293233-294172	chr198	293233	294172	198.326	307.927	860.797	403.355	236.095
PHAS131	chr1996:178175-179223	chr1996	178175	179223	246.442	340.255	704.047	560.224	432.84
PHAS132	chr19:1520320-1521205	chr19	1520320	1521205	859.691	2026.1	4883.12	1615.27	2055.57
PHAS133	chr19:2079950-2080987	chr19	2079950	2080987	330.521	410.383	833.191	681.154	679.884
PHAS134	chr19:276426-277635	chr19	276426	277635	339.756	379.294	1214.96	682.528	616.647
PHAS135	chr1:972436-973521	chr1	972436	973521	421.246	563.894	1300.91	846.169	713.202
PHAS136	chr2008:598981-600184	chr2008	598981	600184	389.256	548.1	1475.35	883.391	732.165
PHAS137	chr2016:272158-274178	chr2016	272158	274178	548.102	718.992	1942.87	1134.01	1047.84
PHAS138	chr2017:222259-222975	chr2017	222259	222975	419.112	641.743	1472.82	937.068	892.928
PHAS139	chr2063:50003-50842	chr2063	50003	50842	51.8834	66.6805	131.694	95.5169	70.5005
PHAS140	chr2073:174729-175947	chr2073	174729	175947	384.99	550.377	1080.86	919.826	813.41
PHAS141	chr2089:6413-7399	chr2089	6413	7399	131.059	195.799	499.715	284.144	244.527
PHAS142	chr2089:7503-8333	chr2089	7503	8333	280.093	396.602	1452.75	570.038	433.309
PHAS143	chr2102:31080-31949	chr2102	31080	31949	302.133	448.827	1138.39	789.943	454.526
PHAS144	chr2104:80740-81784	chr2104	80740	81784	306.882	338.624	997.186	639.085	352.737
PHAS145	chr2115:47021-48228	chr2115	47021	48228	230.877	484.886	1145.92	447.797	576.652
PHAS146	chr2122:159889-160992	chr2122	159889	160992	285.388	397.037	1017.99	582.41	526.528
PHAS147	chr2123:79378-80316	chr2123	79378	80316	115.444	134.449	301.776	260.555	101.652
PHAS148	chr2138:244683-246077	chr2138	244683	246077	440.685	606.313	1298.45	957.133	731.845
PHAS149	chr2142:155770-157139	chr2142	155770	157139	484.298	721.874	1951.67	1102.89	951.873
PHAS150	chr2160:131663-132420	chr2160	131663	132420	616.227	1654.5	3880.11	1647.69	1629.01
PHAS151	chr2160:241271-242352	chr2160	241271	242352	369.907	491.642	1206.46	754.939	655.116
PHAS152	chr2191:36665-37578	chr2191	36665	37578	277.932	385.289	1019.04	594.159	503.106
PHAS153	chr2194:178283-179206	chr2194	178283	179206	418.207	680.946	1650.76	866.724	803.846
PHAS154	chr222:270677-271577	chr222	270677	271577	193.933	276.543	625.814	389.678	348.521
PHAS155	chr223:134570-135845	chr223	134570	135845	310.057	473.916	998.325	623.7	520.439
PHAS156	chr223:175955-176914	chr223	175955	176914	50.7456	122.374	484.188	207.658	207.52
PHAS157	chr223:237902-239962	chr223	237902	239962	348.57	510.492	999.692	589.594	586.114
PHAS158	chr2242:108153-109176	chr2242	108153	109176	338.417	502.582	1111.08	671.024	545.673
PHAS159	chr2242:300377-301445	chr2242	300377	301445	252.58	325.571	709.193	466.172	481.558
PHAS160	chr2279:148838-150216	chr2279	148838	150216	440.575	527.425	1392.02	826.153	677.413
PHAS161	chr229:1155692-1156590	chr229	1155692	1156590	451.669	489.498	1338.43	916.364	722.017
PHAS162	chr22:227124-228218	chr22	227124	228218	594.778	948.66	2347.39	1151.63	1381.76
PHAS163	chr2300:84990-85676	chr2300	84990	85676	259.127	362.914	873.887	518.23	433.777
PHAS164	chr2318:37437-38462	chr2318	37437	38462	266.946	367.885	934.958	614.593	516.106
PHAS165	chr2318:926200-926935	chr2318	926200	926935	138.509	153.345	295.252	241.702	197.107
PHAS166	chr2318:937926-938608	chr2318	937926	938608	239.132	472.878	1108.67	528.105	446.893
PHAS167	chr2360:206712-208064	chr2360	206712	208064	131.622	355.736	856.236	576.295	514.518
PHAS168	chr2363:38998-39954	chr2363	38998	39954	782.738	1076.9	4534.45	1352.57	1233.88
PHAS169	chr2382:592650-595221	chr2382	592650	595221	731.982	919.89	1401.54	1112.79	1010.29
PHAS170	chr2409:126710-127309	chr2409	126710	127309	238.611	297.615	746.88	512.124	425.813
PHAS171	chr244:333578-336643	chr244	333578	336643	343.456	457.869	749.711	651.885	462.485
PHAS172	chr244:761137-761889	chr244	761137	761889	237.415	304.577	620.299	536.929	385.059
PHAS173	chr244:853884-855564	chr244	853884	855564	393.611	473.755	1468.17	832.542	726.383
PHAS174	chr2470:222359-223917	chr2470	222359	223917	137.981	244.575	557.534	345.396	264.984
PHAS175	chr2502:429582-430695	chr2502	429582	430695	328.55	493.145	1123.43	669.794	580.55
PHAS176	chr255:834758-835388	chr255	834758	835388	104.229	146.197	290.177	254.217	140.532
PHAS177	chr258:287345-288359	chr258	287345	288359	159.851	296.319	569.729	299.688	264.763
PHAS178	chr2591:73307-75260	chr2591	73307	75260	94.2217	115.26	260.491	176.689	154.586
PHAS179	chr267:874397-875482	chr267	874397	875482	521.786	752.195	1855.81	1304.55	847.483
PHAS180	chr2685:435948-437181	chr2685	435948	437181	176.908	341.023	532.795	388.507	340.245
PHAS181	chr269:556879-558771	chr269	556879	558771	655.923	878.049	1743.91	1189.65	1045.36
PHAS182	chr2714:238915-240688	chr2714	238915	240688	196.383	258.011	718.954	419.679	393.257
PHAS183	chr276:762360-764057	chr276	762360	764057	370.042	490.77	1387.53	902.81	641.158
PHAS184	chr278:114307-115172	chr278	114307	115172	293.458	413.463	1033.51	604.699	515.52
PHAS185	chr278:487813-488482	chr278	487813	488482	540.251	610.755	1816.33	1132.37	793.046
PHAS186	chr2823:127378-128374	chr2823	127378	128374	302.698	382.026	798.098	497.978	423.94
PHAS187	chr2823:133992-135118	chr2823	133992	135118	268.314	442.506	1228.75	639.228	476.405
PHAS188	chr284:454133-454890	chr284	454133	454890	346.251	380.031	1267.07	844.627	570.562
PHAS189	chr287:1618046-1618979	chr287	1618046	1618979	505.996	848.463	2249.49	1071.51	1033.85
PHAS190	chr2896:206185-207261	chr2896	206185	207261	264.709	281.158	833.015	444.367	266.075
PHAS191	chr2974:121723-122703	chr2974	121723	122703	510.886	676.53	1885.36	1083.35	823.989
PHAS192	chr2974:349818-350853	chr2974	349818	350853	766.789	1154.53	3206.33	1739.93	1439.05
PHAS193	chr2974:501615-502265	chr2974	501615	502265	457.837	651.62	1716.31	1165.49	749.975
PHAS194	chr297:165244-166600	chr297	165244	166600	412.824	556.746	1737.33	983.373	700.643
PHAS195	chr3005:736499-737343	chr3005	736499	737343	318.34	534.225	1112.66	646.981	499.593
PHAS196	chr3018:80100-80845	chr3018	80100	80845	48.1648	179.483	306.436	247.381	212.204
PHAS197	chr3039:732594-733649	chr3039	732594	733649	311.588	412.592	1138.55	670.389	644.107
PHAS198	chr3071:7200-7973	chr3071	7200	7973	268.66	360.706	920.914	458.674	382.248
PHAS199	chr309:149448-151303	chr309	149448	151303	403.395	572.604	1612.44	1163.54	842.258
PHAS200	chr3171:326532-327528	chr3171	326532	327528	287.075	425.888	1129.92	682.192	522.012
PHAS201	chr3171:422581-423719	chr3171	422581	423719	158.775	257.283	1134.31	302.822	267.507
PHAS202	chr3177:11905-12661	chr3177	11905	12661	195.739	289.783	655.332	426.775	385.059
PHAS203	chr318:442913-443551	chr318	442913	443551	171.364	185.618	419.152	372.249	224.852
PHAS204	chr32:315152-316091	chr32	315152	316091	393.447	597.84	1774.41	698.408	803.846
PHAS205	chr3371:1193-2006	chr3371	1193	2006	432.04	502.758	1330.36	549.497	210.643
PHAS206	chr339:291130-292320	chr339	291130	292320	606.418	1070.59	2200.04	1268.22	1415.72
PHAS207	chr3459:13057-13968	chr3459	13057	13968	291.34	497.33	1258.26	776.362	610.262
PHAS208	chr3477:21425-22386	chr3477	21425	22386	160.945	352.315	651.643	537.519	518.471
PHAS209	chr34:309999-311320	chr34	309999	311320	387.96	558.73	1367.36	811.401	688.735
PHAS210	chr3555:85194-85919	chr3555	85194	85919	146.192	213.584	484.561	306.675	309.757
PHAS211	chr359:265203-266556	chr359	265203	266556	203.08	248.088	684.35	512.433	459.073
PHAS212	chr366:230483-231911	chr366	230483	231911	126.988	193.286	440.516	257.704	273.223
PHAS213	chr3674:23702-24958	chr3674	23702	24958	336.122	298.777	819.214	656.858	270.237
PHAS214	chr3731:179397-180491	chr3731	179397	180491	599.826	936	2451.5	1298.95	1134.41
PHAS215	chr382:1447949-1448755	chr382	1447949	1448755	358.811	490.803	1187.36	775.113	663.313
PHAS216	chr382:545091-546261	chr382	545091	546261	240.016	314.584	572.697	480.586	316.6
PHAS217	chr3842:80233-81000	chr3842	80233	81000	294.738	778.411	1559.21	574.199	715.31
PHAS218	chr384:799609-801201	chr384	799609	801201	1007.33	1470.83	3562.63	1979.79	1975.04
PHAS219	chr3888:36750-37394	chr3888	36750	37394	72.6014	105.079	275.679	236.115	145.217
PHAS220	chr395:217678-218497	chr395	217678	218497	277.174	459.594	1288.71	650.324	536.366
PHAS221	chr39:84101-85074	chr39	84101	85074	316.009	407.884	914.959	619.183	584.147
PHAS222	chr408:1374935-1375844	chr408	1374935	1375844	378.157	444.138	1181.21	764.029	553.698
PHAS223	chr408:1420711-1421672	chr408	1420711	1421672	462.317	560.856	1451.92	904.871	746.696
PHAS224	chr413:1153441-1154282	chr413	1153441	1154282	153.934	211.898	428.793	351.318	222.322
PHAS225	chr4366:2038-2994	chr4366	2038	2994	78.7621	110.444	285.455	182.756	154.305
PHAS226	chr437:1419084-1420025	chr437	1419084	1420025	240.639	331.747	715.527	562.081	469.23
PHAS227	chr4394:57673-58463	chr4394	57673	58463	348.707	378.03	991.941	691.669	361.637
PHAS228	chr4403:175034-176181	chr4403	175034	176181	253.383	367.695	1116.38	467.184	591.642
PHAS229	chr4403:197356-199142	chr4403	197356	199142	333.088	422.274	976.655	668.289	503.106
PHAS230	chr4403:378271-379418	chr4403	378271	379418	273.325	407.788	1032.1	648.989	543.564
PHAS231	chr443:1361524-1362265	chr443	1361524	1362265	314.908	628.746	1406.77	780.999	640.36
PHAS232	chr445:16666-18212	chr445	16666	18212	431.885	661.801	1617.73	929.005	895.728
PHAS233	chr447:213101-213840	chr447	213101	213840	305.162	549.951	1467.33	728.735	601.479
PHAS234	chr451:490443-491432	chr451	490443	491432	258.827	340.038	862.925	542.798	494.674
PHAS235	chr4561:66816-68004	chr4561	66816	68004	311.591	329.622	1199.6	614.75	289.731
PHAS236	chr457:2286044-2286936	chr457	2286044	2286936	229.978	291.132	631.194	434.607	419.255
PHAS237	chr471:1111262-1112429	chr471	1111262	1112429	564.114	835.41	2455.28	1267.26	871.301
PHAS238	chr471:1202064-1202958	chr471	1202064	1202958	181.357	231.206	863.075	415.863	275.444
PHAS239	chr471:1450036-1451439	chr471	1450036	1451439	201.271	347.547	860.438	619.56	473.487
PHAS240	chr471:1752779-1753583	chr471	1752779	1753583	440.708	534.967	1685.14	1005.29	730.066
PHAS241	chr47:322285-323114	chr47	322285	323114	296.023	400.507	950.231	634.528	569.859
PHAS242	chr482:406803-408251	chr482	406803	408251	322.24	476.89	1473.96	781.768	486.928
PHAS243	chr482:425364-426435	chr482	425364	426435	213.922	259.824	922.513	505.793	288.071
PHAS244	chr487:1563122-1564714	chr487	1563122	1564714	306.354	353.097	739.875	581.37	432.104
PHAS245	chr493:41059-42108	chr493	41059	42108	282.065	430.541	1498.32	699.355	629.987
PHAS246	chr49:1003726-1004672	chr49	1003726	1004672	603.841	920.139	2611.11	1362.63	1083.51
PHAS247	chr49:1016160-1017426	chr49	1016160	1017426	134.433	210.073	402.239	287.403	220.402
PHAS248	chr49:1043952-1045183	chr49	1043952	1045183	386.178	571.495	1598.22	861.078	735.291
PHAS249	chr49:1598073-1599254	chr49	1598073	1599254	480.578	1061.11	4092.2	926.417	957.395
PHAS250	chr49:1605906-1607160	chr49	1605906	1607160	296.88	421.469	966.698	665.202	557.492
PHAS251	chr49:720936-721604	chr49	720936	721604	119.117	150.765	263.044	230.983	192.998
PHAS252	chr49:744902-745699	chr49	744902	745699	130.791	143.912	280.442	253.179	176.134
PHAS253	chr500:1073768-1074675	chr500	1073768	1074675	370.657	516.257	1096.09	760.663	711.094
PHAS254	chr500:1355083-1355881	chr500	1355083	1355881	258.624	335.964	796.175	616.118	418.787
PHAS255	chr500:1436448-1437364	chr500	1436448	1437364	167.006	265.318	552.006	380.256	359.77
PHAS256	chr500:854192-855050	chr500	854192	855050	264.955	362.925	705.746	545.387	319.009
PHAS257	chr500:988118-989090	chr500	988118	989090	486.085	767.533	1767.78	1240.5	992.5
PHAS258	chr506:1684239-1685222	chr506	1684239	1685222	106.516	151.2	219.549	217.569	104.697
PHAS259	chr506:853374-854550	chr506	853374	854550	545.118	718.078	2502.6	1110.14	1021.37
PHAS260	chr5168:45128-45992	chr5168	45128	45992	219.787	373.37	665.015	521.263	393.491
PHAS261	chr5179:57767-58668	chr5179	57767	58668	307.597	703.976	2060.76	1143.16	948.996
PHAS262	chr520:741456-742452	chr520	741456	742452	82.3456	116.501	256.572	187.407	132.569
PHAS263	chr536:1242484-1243284	chr536	1242484	1243284	242.562	329.671	602.413	505.592	438.461
PHAS264	chr540:658734-659552	chr540	658734	659552	226.734	268.966	689.093	607.279	421.902
PHAS265	chr545:559719-560648	chr545	559719	560648	438.45	556.058	1154.82	840.082	705
PHAS266	chr5495:35074-36183	chr5495	35074	36183	264.147	338.218	856.691	723.927	596.326
PHAS267	chr5577:104649-105624	chr5577	104649	105624	500.487	882.588	1924.78	1135.69	1015.1
PHAS268	chr558:463503-464734	chr558	463503	464734	215.309	359.147	1067.11	539.048	516.551
PHAS269	chr56:1075137-1075900	chr56	1075137	1075900	559.488	785.155	1926.18	999.387	991.457
PHAS270	chr578:662627-663893	chr578	662627	663893	99.1615	140.868	301.037	221.876	173.862
PHAS271	chr586:1099605-1101094	chr586	1099605	1101094	203.393	254.702	809.482	503.358	339.696
PHAS272	chr5956:41940-43475	chr5956	41940	43475	132.225	192.286	484.354	272.038	239.374
PHAS273	chr5956:49987-51935	chr5956	49987	51935	136.898	195.332	489.946	274.361	241.716
PHAS274	chr606:1065736-1066534	chr606	1065736	1066534	656.52	943.099	2677.38	1254.56	1109.74
PHAS275	chr606:827821-828985	chr606	827821	828985	354.208	447.01	1367.77	745.946	645.841
PHAS276	chr614:1014121-1014883	chr614	1014121	1014883	493.938	680.92	1696.01	1120.14	993.424
PHAS277	chr61:545109-546087	chr61	545109	546087	376.017	673.083	1659.46	868.302	959.837
PHAS278	chr620:58456-59299	chr620	58456	59299	111.878	219.295	510.762	346.932	247.337
PHAS279	chr628:153221-154654	chr628	153221	154654	161.027	543.669	1097.02	630.162	584.147
PHAS280	chr62:622739-623920	chr62	622739	623920	350.64	480.48	1068.77	850.508	514.607
PHAS281	chr6304:16541-17266	chr6304	16541	17266	329.162	391.091	913.095	143.336	143.343
PHAS282	chr6476:7754-8703	chr6476	7754	8703	86.5092	149.865	351.941	211.038	199.275
PHAS283	chr650:279628-280859	chr650	279628	280859	236.662	317.049	1087.97	488.764	450.197
PHAS284	chr6527:27079-27959	chr6527	27079	27959	166.821	304.25	807.049	583.932	661.299
PHAS285	chr652:345551-346511	chr652	345551	346511	681.74	932.33	2867.02	1686.61	1276.74
PHAS286	chr655:1191216-1192010	chr655	1191216	1192010	203.39	362.881	731.553	466.459	400.492
PHAS287	chr6610:44586-45109	chr6610	44586	45109	162.99	107.182	340.042	364.622	270.39
PHAS288	chr661:313932-314886	chr661	313932	314886	413.044	686.603	1326.35	840.602	709.533
PHAS289	chr661:652541-653446	chr661	652541	653446	217.238	258.89	676.761	514.65	461.134
PHAS290	chr665:1642095-1643150	chr665	1642095	1643150	618.807	699.749	2040.35	1246.86	1083.04
PHAS291	chr665:205444-206350	chr665	205444	206350	466.609	933.273	2099.88	969.115	1089.83
PHAS292	chr665:515901-516778	chr665	515901	516778	23.6747	30.1313	81.7928	42.4735	29.2308
PHAS293	chr671:149416-150538	chr671	149416	150538	155.42	312.746	659.767	353.532	329.63
PHAS294	chr676:5966-7404	chr676	5966	7404	402.158	706.313	1722.64	874.744	920.113
PHAS295	chr679:1250651-1251733	chr679	1250651	1251733	82.4292	152.476	444.608	219.58	196.259
PHAS296	chr685:149402-150451	chr685	149402	150451	103.404	143.191	370.67	226.883	213.797
PHAS297	chr692:1264826-1265909	chr692	1264826	1265909	324.383	441.713	1036.44	581.532	427.57
PHAS298	chr713:1078056-1079135	chr713	1078056	1079135	446.978	551.284	1737.37	1054.9	629.654
PHAS299	chr7160:2025-3144	chr7160	2025	3144	223.067	234.912	588.08	401.096	231.41
PHAS300	chr716:296295-297074	chr716	296295	297074	394.367	642.548	1165.74	840.385	933.417
PHAS301	chr71:12760-13996	chr71	12760	13996	222.45	396.421	901.022	457.762	566.19
PHAS302	chr71:1436193-1437219	chr71	1436193	1437219	89.0498	75.9266	388.56	221.8	229.068
PHAS303	chr7211:2-936	chr7211	2	936	59.5518	82.7578	198.21	125.037	104.697
PHAS304	chr734:690120-691171	chr734	690120	691171	814.091	917.754	2490.14	1037.88	1479.15
PHAS305	chr734:759845-760953	chr734	759845	760953	250.496	325.566	904.831	498.884	617.219
PHAS306	chr736:102116-102929	chr736	102116	102929	164.549	309.943	664.031	476.498	342.899
PHAS307	chr736:2487386-2488248	chr736	2487386	2488248	220.141	316.335	928.228	553.22	438.053
PHAS308	chr738:342616-343536	chr738	342616	343536	705.523	1055.49	3767.79	1879.39	1354.59
PHAS309	chr73:1788948-1790972	chr73	1788948	1790972	176.609	299.511	548.872	391.395	326.035
PHAS310	chr743:317183-317985	chr743	317183	317985	271.348	272.311	936.603	532.429	396.302
PHAS311	chr743:399443-400551	chr743	399443	400551	260.703	374.259	986.316	542.385	499.76
PHAS312	chr753:1428218-1430129	chr753	1428218	1430129	263.386	355.15	622.548	514.247	366.149
PHAS313	chr753:1676389-1678003	chr753	1676389	1678003	299.322	412.15	709.248	518.288	481.188
PHAS314	chr762:466913-468842	chr762	466913	468842	615.351	975.08	2057.34	1476.19	1192.07
PHAS315	chr778:1245385-1246399	chr778	1245385	1246399	129.571	201.184	593.403	339.153	210.799
PHAS316	chr782:1123881-1124711	chr782	1123881	1124711	463.695	685.624	1974.07	1217.19	754.659
PHAS317	chr782:1245609-1246857	chr782	1245609	1246857	440.074	586.189	1901.3	975.884	812.82
PHAS318	chr782:1256839-1257812	chr782	1256839	1257812	352.973	533.444	1340.63	745.441	649.26
PHAS319	chr782:1264430-1265376	chr782	1264430	1265376	448.404	609.719	1932.01	971.143	784.733
PHAS320	chr782:256549-257865	chr782	256549	257865	365.264	592.836	1262.38	826.654	655.398
PHAS321	chr7864:24004-25109	chr7864	24004	25109	144.351	361.962	675.653	464.449	497.247
PHAS322	chr791:1137608-1138520	chr791	1137608	1138520	308.282	374.913	893.071	642.455	541.76
PHAS323	chr791:45633-46623	chr791	45633	46623	397.045	626.316	1436.94	903.088	722.468
PHAS324	chr796:108593-109839	chr796	108593	109839	278.507	580.378	1495.41	627.316	513.723
PHAS325	chr7:649514-650655	chr7	649514	650655	473.184	669.633	1601.88	897.333	805.251
PHAS326	chr813:223641-224750	chr813	223641	224750	399.437	601.092	1251.6	900.275	648.494
PHAS327	chr814:131620-132620	chr814	131620	132620	67.0059	169.23	388.278	257.941	212.23
PHAS328	chr82:268413-269206	chr82	268413	269206	95.5968	141.628	241.178	275.262	119.453
PHAS329	chr850:688170-689000	chr850	688170	689000	133.283	212.899	504.092	384.554	253.802
PHAS330	chr861:300685-302668	chr861	300685	302668	233.668	393.007	1073.21	629.086	500.368
PHAS331	chr867:232112-232907	chr867	232112	232907	92.4889	148.807	348.378	203.413	202.367
PHAS332	chr877:112715-113820	chr877	112715	113820	423.997	706.944	1600.72	923.124	690.717
PHAS333	chr879:914851-915840	chr879	914851	915840	557.921	772.645	1785.84	1143.26	1073.67
PHAS334	chr889:1546615-1547661	chr889	1546615	1547661	378.286	492.261	1694.07	799.169	604.49
PHAS335	chr889:1649028-1650246	chr889	1649028	1650246	437.782	602.072	1616.66	752.63	918.581
PHAS336	chr889:1693514-1694440	chr889	1693514	1694440	325.083	502.248	1299.15	637.317	643.504
PHAS337	chr889:913331-914850	chr889	913331	914850	641.583	987.133	2362.56	1219.75	1308.12
PHAS338	chr890:397743-398871	chr890	397743	398871	84.9485	222.027	916.565	249.406	230.651
PHAS339	chr914:243300-244509	chr914	243300	244509	410.777	630.076	1922.29	1270.57	725.148
PHAS340	chr914:444440-445714	chr914	444440	445714	438.776	686.603	1609.79	955.674	770.821
PHAS341	chr914:830672-831460	chr914	830672	831460	469.349	726.089	2302.78	903.904	872.707
PHAS342	chr923:105267-106186	chr923	105267	106186	404.362	729.939	2209.78	951.417	711.563
PHAS343	chr923:109454-110516	chr923	109454	110516	252.846	441.043	1192.24	510.588	531.036
PHAS344	chr928:159526-160631	chr928	159526	160631	273.186	488.338	1127.98	534.2	512.1
PHAS345	chr928:963989-965445	chr928	963989	965445	403.89	525.547	1482.06	910.623	686.735
PHAS346	chr930:782362-783271	chr930	782362	783271	368.798	560.638	1681	890.396	851.843
PHAS347	chr931:582237-583059	chr931	582237	583059	142.212	164.471	400.469	286.203	212.345
PHAS348	chr931:664709-665874	chr931	664709	665874	189.698	297.615	522.692	356.728	342.899
PHAS349	chr959:389743-390960	chr959	389743	390960	678.58	949.193	2798.1	1447.82	1090.53
PHAS350	chr959:627011-628604	chr959	627011	628604	283.178	515.387	1176.24	557.675	553.839
PHAS351	chr962:1090734-1091802	chr962	1090734	1091802	232.521	290.187	737.56	598.076	353.075
PHAS352	chr962:1101275-1102214	chr962	1101275	1102214	132.15	228.228	512.073	379.704	316.198
PHAS353	chr962:1148755-1150903	chr962	1148755	1150903	323.437	444.559	938.674	538.355	473.842
PHAS354	chr962:1199936-1201089	chr962	1199936	1201089	347.942	418.177	1351.31	755.078	551.017
PHAS355	chr962:1223211-1223937	chr962	1223211	1223937	410.891	566.947	1751.39	916.319	663.313
PHAS356	chr962:1494714-1496498	chr962	1494714	1496498	512.746	790.426	2066.1	1156.68	838.408
PHAS357	chr962:1588958-1589738	chr962	1588958	1589738	256.334	434.478	859.112	530.454	454.201
PHAS358	chr962:1722576-1723517	chr962	1722576	1723517	514.863	728.414	1842.73	1025.52	945.924
PHAS359	chr962:1867473-1868076	chr962	1867473	1868076	163.807	237.896	627.205	677.592	385.41
PHAS360	chr962:2049597-2050573	chr962	2049597	2050573	283.929	255.712	679.69	537.845	561.028
PHAS361	chr962:23074-24243	chr962	23074	24243	266.544	378.646	817.84	574.199	421.798
PHAS362	chr962:2544495-2545558	chr962	2544495	2545558	555.713	602.083	2406.65	823.65	962.38
PHAS363	chr963:67909-68734	chr963	67909	68734	279.707	215.379	770.388	440.976	283.876
PHAS364	chr969:355766-356636	chr969	355766	356636	418.227	744.037	1910.12	990.942	851.627
PHAS365	chr971:50980-51819	chr971	50980	51819	51.8834	66.6805	131.694	95.5169	70.5005
PHAS366	chr971:58925-60451	chr971	58925	60451	137.461	247.207	522.511	323.489	340.51
