# Supplementary material for: 24-nt reproductive phasiRNAs are broadly present in angiosperms
Source: Nat Commun. 2019 Feb 7;10:627. doi: 10.1038/s41467-019-08543-0 (PMC6367383; doi:10.1038/s41467-019-08543-0)
Supplement: Supplementary file 14 — Supplementary Data 11 [file 41467_2019_8543_MOESM14_ESM.xlsx]

## Sheet: Sheet1
Supplementary Data 11. Probes used for in situ hybridizations
miRNA	Probe sequence	Probe Tm (°C)	Hybridization temperature (°C)	Probe concentration
miR2275a	TGAGATGTTGGAGGAAACTGAA/3Dig_N/	84	54	250 nM
316_1 (24nt phasiRNA)	TCTCATGTTTTCTCATAGGTCT/3Dig_N/	83	54	250 nM
hsa_miR122	AAACACCATTGTCACACTCCA/3Dig_N/	84	54	250 nM
