# Supplementary material for: 24-nt reproductive phasiRNAs are broadly present in angiosperms
Source: Nat Commun. 2019 Feb 7;10:627. doi: 10.1038/s41467-019-08543-0 (PMC6367383; doi:10.1038/s41467-019-08543-0)
Supplement: Supplementary file 15 — Supplementary Data 12 [file 41467_2019_8543_MOESM15_ESM.xlsx]

## Sheet: Sheet1
Supplementary Data 11. Public sRNA sequence data used in this study
Species	Accession number	Reference
Litchi	GSE98698	Ma et al., 2018, New Phytologist
Strawberry	GSE44930, GSE61798	Xia et al., 2015, Plant Physiology
Citrus	GSE46765, GSE18207	Liu et al., 2014, BMC Genomics
Grape	GSE59802	Kullan et al., 2015, BMC Genomics
Cotton	PRJNA393079	Ding et al., 2017, Plant Journal
Tomato	PRJEB10390	Bokszczanin., 2015, BMC Genomics
Petunia (P. inflata and P. axillaris)	(received from authors)	Bombarely et al., 2015, Nature Plants
References:
Ma et al. Coupling of microRNA‐directed phased small interfering RNA generation from long noncoding genes with alternative splicing and alternative polyadenylation in small RNA‐mediated gene silencing. New Phytologist. 217, 1535-1550 (2018)
Xia et al. Novel and Recently Evolved MicroRNA Clusters Regulate Expansive F-BOX Gene Networks through Phased Small Interfering RNAs in Wild Diploid Strawberry, Plant Physiology 169, 594–610 (2015)
Liu et al. Genome-wide comparison of microRNAs and their targeted transcripts among leaf, flower and fruit of sweet orange. BMC Genomics. 15, 695 (2014)
Kullan et al. miRVine: a microRNA expression atlas of grapevine based on small RNA sequencing. BMC Genomics. 16, 393 (2015)
Ding et al. microRNAs involved in auxin signalling modulate male sterility under high‐temperature stress in cotton (Gossypium hirsutum). Plant Journal. 91, 977-994 (2017)
Bokszczanin. Identification of novel small ncRNAs in pollen of tomato. BMC Genomics. 16, 714 (2015)
Bombarely et al. Insight into the evolution of the Solanaceae from the parental genomes of Petunia hybrida. Nature Plants. 10.1038/nplants.2016.74 (2015)
